# Supplementary material for: Ethyl 2-(3-methyl-5-sulfanyl­idene-4,5-dihydro-1H-1,2,4-triazol-4-yl)acetate
Source: Acta Crystallogr Sect E Struct Rep Online. 2012 Nov 3;68(Pt 12):o3264–5. doi: 10.1107/S1600536812044716 (PMC3588816; doi:10.1107/S1600536812044716)
Supplement: Supplementary file 1 [file e-68-o3264-sup1.cif]

##############################################################################
#                                                                            #
# This CIF contains the data in a paper accepted for publication in          #
# Acta Crystallographica Section E. It conforms to the requirements of       #
# Notes for Authors for Acta Crystallographica Section E, and has been       #
# peer reviewed under the auspices of the IUCr Commission on Journals.       #
#                                                                            #
# Full details of the Crystallographic Information File format               #
# are given in the paper "The Crystallographic Information File (CIF):       #
# a New Standard Archive File for Crystallography" by S. R. Hall, F. H.      #
# Allen and I. D. Brown [Acta Cryst. (1991), A47, 655-685].                  #
#                                                                            #
# The current version of the core CIF dictionary is obtainable from          #
# ftp://ftp.iucr.org/pub/cif_core.dic.                                       #
#                                                                            #
# Software is freely available for graphical display of the structure(s)     #
# in this CIF. For information consult the CIF software page                 #
# http://www.iucr.org/resources/cif/software.                                #
#                                                                            #
# This file may be used for bona fide research purposes within the           #
# scientific community so long as proper attribution is given to the journal # 
# article from which it was obtained.                                        #
#                                                                            #
##############################################################################
data_I
_audit_creation_method     SHELXL-97
_chemical_name_systematic
;
Ethyl
2-(3-methyl-5-sulfanylidene-4,5-dihydro-1<i>H</i>-1,2,4-triazol-4-yl)acetate
;
_chemical_name_common     ?
_chemical_formula_moiety     'C7 H11 N3 O2 S'
_chemical_formula_sum     'C7 H11 N3 O2 S'
_chemical_formula_iupac     'C7 H11 N3 O2 S'
_chemical_formula_weight     201.25
_chemical_melting_point_gt     446
_chemical_melting_point_lt     447
_symmetry_cell_setting     monoclinic
_symmetry_space_group_name_H-M     'P 21/c'
_symmetry_space_group_name_Hall     '-P 2ybc'
loop_
    _symmetry_equiv_pos_as_xyz
    'x, y, z'
    '-x, y+1/2, -z+1/2'
    '-x, -y, -z'
    'x, -y-1/2, z-1/2'
_cell_length_a     6.4438(19)
_cell_length_b     15.2328(15)
_cell_length_c     9.9672(8)
_cell_angle_alpha     90.00
_cell_angle_beta     98.416(19)
_cell_angle_gamma     90.00
_cell_volume     967.8(3)
_cell_formula_units_Z     4
_cell_measurement_reflns_used     70
_cell_measurement_theta_min     2.66
_cell_measurement_theta_max     11.92
_cell_measurement_temperature     293(2)
_exptl_crystal_description     prism
_exptl_crystal_colour     colourless
_exptl_crystal_size_max     0.60
_exptl_crystal_size_mid     0.30
_exptl_crystal_size_min     0.30
_exptl_crystal_density_diffrn     1.381
_exptl_crystal_density_meas     ?
_exptl_crystal_density_method     'not measured'
_exptl_crystal_F_000     424
_exptl_absorpt_coefficient_mu     0.307
_exptl_absorpt_correction_type     psi-scan
_exptl_absorpt_process_details     '(North <i>et al.</i>, 1968)'
_exptl_absorpt_correction_T_min     0.754
_exptl_absorpt_correction_T_max     0.869
_exptl_special_details     ?
_diffrn_ambient_temperature     293(2)
_diffrn_radiation_type     MoK\a
_diffrn_radiation_wavelength     0.71073
_diffrn_radiation_source     'fine-focus sealed tube'
_diffrn_radiation_monochromator     graphite
_diffrn_measurement_device_type     'Kuma KM-4 four-circle'
_diffrn_measurement_method     \w-2\q
_diffrn_detector_area_resol_mean     ?
_diffrn_reflns_number     2979
_diffrn_reflns_av_R_equivalents     0.0692
_diffrn_reflns_av_sigmaI/netI     0.0753
_diffrn_reflns_theta_min     2.46
_diffrn_reflns_theta_max     30.08
_diffrn_reflns_theta_full     30.08
_diffrn_measured_fraction_theta_max     0.999
_diffrn_measured_fraction_theta_full     0.999
_diffrn_reflns_limit_h_min     -9
_diffrn_reflns_limit_h_max     8
_diffrn_reflns_limit_k_min     0
_diffrn_reflns_limit_k_max     21
_diffrn_reflns_limit_l_min     0
_diffrn_reflns_limit_l_max     14
_diffrn_standards_number     2
_diffrn_standards_interval_count     100
_diffrn_standards_interval_time     ?
_diffrn_standards_decay_%     8.9
_refine_special_details
;
 Refinement of F^2^ against ALL reflections.  The weighted R-factor wR and
 goodness of fit S are based on F^2^, conventional R-factors R are based
 on F, with F set to zero for negative F^2^. The threshold expression of
 F^2^ > 2sigma(F^2^) is used only for calculating R-factors(gt) etc. and is
 not relevant to the choice of reflections for refinement.  R-factors based
 on F^2^ are statistically about twice as large as those based on F, and R-
 factors based on ALL data will be even larger.
;
_reflns_number_total     2837
_reflns_number_gt     1571
_reflns_threshold_expression     I>2\s(I)
_refine_ls_structure_factor_coef     Fsqd
_refine_ls_matrix_type     full
_refine_ls_R_factor_all     0.1413
_refine_ls_R_factor_gt     0.0620
_refine_ls_wR_factor_gt     0.1627
_refine_ls_wR_factor_ref     0.1975
_refine_ls_goodness_of_fit_ref     0.930
_refine_ls_restrained_S_all     0.930
_refine_ls_number_reflns     2837
_refine_ls_number_parameters     123
_refine_ls_number_restraints     0
_refine_ls_hydrogen_treatment     mixed
_refine_ls_weighting_scheme     calc
_refine_ls_weighting_details
         'calc w=1/[\s^2^(Fo^2^)+(0.1344P)^2^+0.0000P] where P=(Fo^2^+2Fc^2^)/3'
_atom_sites_solution_hydrogens     difmap
_atom_sites_solution_primary     direct
_atom_sites_solution_secondary     difmap
_refine_ls_shift/su_max     0.000
_refine_ls_shift/su_mean     0.000
_refine_diff_density_max     0.635
_refine_diff_density_min     -0.482
_refine_ls_extinction_method     none
_refine_ls_extinction_coef     ?
loop_
    _atom_type_symbol
    _atom_type_description
    _atom_type_scat_dispersion_real
    _atom_type_scat_dispersion_imag
    _atom_type_scat_source
    'C' 'C' 0.0033 0.0016
                         'International Tables Vol C Tables 4.2.6.8 and 6.1.1.4'
    'H' 'H' 0.0000 0.0000
                         'International Tables Vol C Tables 4.2.6.8 and 6.1.1.4'
    'N' 'N' 0.0061 0.0033
                         'International Tables Vol C Tables 4.2.6.8 and 6.1.1.4'
    'O' 'O' 0.0106 0.0060
                         'International Tables Vol C Tables 4.2.6.8 and 6.1.1.4'
    'S' 'S' 0.1246 0.1234
                         'International Tables Vol C Tables 4.2.6.8 and 6.1.1.4'
_computing_data_collection     '<i>KM4B8</i> (Ga\/ldecki <i>et al.</i>, 1996)'
_computing_cell_refinement     '<i>KM4B8</i> (Ga\/ldecki <i>et al.</i>, 1996)'
_computing_data_reduction     'DATAPROC (Ga\/ldecki <i>et al.</i>, 1995)'
_computing_structure_solution     'SHELXS97 (Sheldrick, 2008)'
_computing_structure_refinement     'SHELXL97 (Sheldrick, 2008)'
_computing_molecular_graphics     'ORTEP-3 for Windows (Farrugia, 2012)'
_computing_publication_material
                         'SHELXL97 (Sheldrick, 2008) and WinGX (Farrugia, 2012)'
loop_
    _atom_site_type_symbol
    _atom_site_label
    _atom_site_fract_x
    _atom_site_fract_y
    _atom_site_fract_z
    _atom_site_U_iso_or_equiv
    _atom_site_adp_type
    _atom_site_calc_flag
    _atom_site_refinement_flags
    _atom_site_occupancy
    _atom_site_symmetry_multiplicity
    _atom_site_disorder_assembly
    _atom_site_disorder_group
    S S6 0.29109(11) 0.08274(5) 0.48884(8) 0.0493(3) Uani d . 1 1 . .
    O O10 0.2086(3) 0.33096(15) 0.4137(2) 0.0553(6) Uani d . 1 1 . .
    O O11 0.5003(3) 0.34124(13) 0.31670(19) 0.0423(5) Uani d . 1 1 . .
    N N1 -0.1100(3) 0.08964(16) 0.3569(2) 0.0384(5) Uani d . 1 1 . .
    H H1 -0.152(6) 0.053(3) 0.402(4) 0.058 Uiso d . 1 1 . .
    N N2 -0.2330(3) 0.13342(15) 0.2554(2) 0.0400(5) Uani d . 1 1 . .
    N N4 0.0940(3) 0.17783(14) 0.2764(2) 0.0324(4) Uani d . 1 1 . .
    C C3 -0.1054(4) 0.18780(18) 0.2086(2) 0.0348(5) Uani d . 1 1 . .
    C C5 0.0896(4) 0.11528(17) 0.3742(2) 0.0338(5) Uani d . 1 1 . .
    C C7 -0.1642(4) 0.2523(2) 0.0993(3) 0.0449(6) Uani d . 1 1 . .
    H H7A -0.1073 0.2345 0.0198 0.067 Uiso calc R 1 1 . .
    H H7B -0.1093 0.3089 0.1282 0.067 Uiso calc R 1 1 . .
    H H7C -0.3143 0.2555 0.0788 0.067 Uiso calc R 1 1 . .
    C C8 0.2820(4) 0.22340(18) 0.2511(2) 0.0348(5) Uani d . 1 1 . .
    H H8A 0.2677 0.2399 0.1562 0.052 Uiso calc R 1 1 . .
    H H8B 0.4014 0.1842 0.2700 0.052 Uiso calc R 1 1 . .
    C C9 0.3210(4) 0.30402(17) 0.3374(2) 0.0347(5) Uani d . 1 1 . .
    C C12 0.5476(5) 0.4245(2) 0.3862(4) 0.0553(8) Uani d . 1 1 . .
    H H12A 0.5543 0.4166 0.4833 0.083 Uiso calc R 1 1 . .
    H H12B 0.4386 0.4670 0.3561 0.083 Uiso calc R 1 1 . .
    C C13 0.7523(7) 0.4562(3) 0.3544(5) 0.0743(11) Uani d . 1 1 . .
    H H13A 0.8607 0.4158 0.3902 0.111 Uiso calc R 1 1 . .
    H H13B 0.7818 0.5130 0.3944 0.111 Uiso calc R 1 1 . .
    H H13C 0.7469 0.4604 0.2578 0.111 Uiso calc R 1 1 . .
loop_
    _atom_site_aniso_label
    _atom_site_aniso_U_11
    _atom_site_aniso_U_22
    _atom_site_aniso_U_33
    _atom_site_aniso_U_12
    _atom_site_aniso_U_13
    _atom_site_aniso_U_23
    S6 0.0354(4) 0.0521(4) 0.0567(5) -0.0037(3) -0.0051(3) 0.0156(3)
    O10 0.0513(12) 0.0536(13) 0.0663(13) -0.0048(10) 0.0263(10) -0.0162(10)
    O11 0.0342(9) 0.0406(10) 0.0530(11) -0.0086(8) 0.0094(7) -0.0052(8)
    N1 0.0306(10) 0.0387(12) 0.0460(12) -0.0034(9) 0.0064(8) 0.0086(10)
    N2 0.0278(10) 0.0463(12) 0.0457(12) -0.0014(9) 0.0046(8) 0.0046(10)
    N4 0.0247(9) 0.0336(10) 0.0392(10) -0.0001(8) 0.0061(7) 0.0002(8)
    C3 0.0280(11) 0.0398(13) 0.0367(12) 0.0024(10) 0.0052(9) 0.0003(10)
    C5 0.0300(11) 0.0302(11) 0.0411(13) -0.0001(9) 0.0051(9) 0.0001(10)
    C7 0.0352(14) 0.0523(16) 0.0467(15) 0.0049(12) 0.0045(11) 0.0091(12)
    C8 0.0268(11) 0.0411(13) 0.0384(12) -0.0036(10) 0.0115(9) -0.0008(10)
    C9 0.0329(12) 0.0355(12) 0.0360(12) 0.0001(10) 0.0062(9) 0.0038(10)
    C12 0.0517(17) 0.0402(15) 0.072(2) -0.0077(13) 0.0029(15) -0.0088(15)
    C13 0.063(2) 0.057(2) 0.105(3) -0.0248(18) 0.019(2) -0.007(2)
_geom_special_details
;
 All esds (except the esd in the dihedral angle between two l.s. planes)
 are estimated using the full covariance matrix.  The cell esds are taken
 into account individually in the estimation of esds in distances, angles
 and torsion angles; correlations between esds in cell parameters are only
 used when they are defined by crystal symmetry.  An approximate (isotropic)
 treatment of cell esds is used for estimating esds involving l.s. planes.
;
loop_
    _geom_bond_atom_site_label_1
    _geom_bond_atom_site_label_2
    _geom_bond_site_symmetry_2
    _geom_bond_distance
    _geom_bond_publ_flag
    S6 C5 . 1.674(3) ?
    O10 C9 . 1.197(3) ?
    O11 C9 . 1.330(3) ?
    O11 C12 . 1.455(4) ?
    N1 C5 . 1.331(3) ?
    N1 N2 . 1.364(3) ?
    N1 H1 . 0.79(4) ?
    N2 C3 . 1.301(3) ?
    N4 C5 . 1.367(3) ?
    N4 C3 . 1.369(3) ?
    N4 C8 . 1.450(3) ?
    C3 C7 . 1.475(4) ?
    C7 H7A . 0.9600 ?
    C7 H7B . 0.9600 ?
    C7 H7C . 0.9600 ?
    C8 C9 . 1.499(4) ?
    C8 H8A . 0.9700 ?
    C8 H8B . 0.9700 ?
    C12 C13 . 1.482(5) ?
    C12 H12A . 0.9700 ?
    C12 H12B . 0.9700 ?
    C13 H13A . 0.9600 ?
    C13 H13B . 0.9600 ?
    C13 H13C . 0.9600 ?
loop_
    _geom_angle_atom_site_label_1
    _geom_angle_atom_site_label_2
    _geom_angle_atom_site_label_3
    _geom_angle_site_symmetry_1
    _geom_angle_site_symmetry_3
    _geom_angle
    _geom_angle_publ_flag
    C9 O11 C12 . . 115.0(2) ?
    C5 N1 N2 . . 113.5(2) ?
    C5 N1 H1 . . 123(3) ?
    N2 N1 H1 . . 124(3) ?
    C3 N2 N1 . . 104.3(2) ?
    C5 N4 C3 . . 108.3(2) ?
    C5 N4 C8 . . 124.3(2) ?
    C3 N4 C8 . . 127.5(2) ?
    N2 C3 N4 . . 110.5(2) ?
    N2 C3 C7 . . 125.5(2) ?
    N4 C3 C7 . . 124.0(2) ?
    N1 C5 N4 . . 103.4(2) ?
    N1 C5 S6 . . 129.8(2) ?
    N4 C5 S6 . . 126.74(19) ?
    C3 C7 H7A . . 109.5 ?
    C3 C7 H7B . . 109.5 ?
    H7A C7 H7B . . 109.5 ?
    C3 C7 H7C . . 109.5 ?
    H7A C7 H7C . . 109.5 ?
    H7B C7 H7C . . 109.5 ?
    N4 C8 C9 . . 111.52(19) ?
    N4 C8 H8A . . 109.3 ?
    C9 C8 H8A . . 109.3 ?
    N4 C8 H8B . . 109.3 ?
    C9 C8 H8B . . 109.3 ?
    H8A C8 H8B . . 108.0 ?
    O10 C9 O11 . . 124.9(3) ?
    O10 C9 C8 . . 125.4(2) ?
    O11 C9 C8 . . 109.7(2) ?
    O11 C12 C13 . . 108.2(3) ?
    O11 C12 H12A . . 110.1 ?
    C13 C12 H12A . . 110.1 ?
    O11 C12 H12B . . 110.1 ?
    C13 C12 H12B . . 110.1 ?
    H12A C12 H12B . . 108.4 ?
    C12 C13 H13A . . 109.5 ?
    C12 C13 H13B . . 109.5 ?
    H13A C13 H13B . . 109.5 ?
    C12 C13 H13C . . 109.5 ?
    H13A C13 H13C . . 109.5 ?
    H13B C13 H13C . . 109.5 ?
loop_
    _geom_torsion_atom_site_label_1
    _geom_torsion_atom_site_label_2
    _geom_torsion_atom_site_label_3
    _geom_torsion_atom_site_label_4
    _geom_torsion_site_symmetry_1
    _geom_torsion_site_symmetry_2
    _geom_torsion_site_symmetry_3
    _geom_torsion_site_symmetry_4
    _geom_torsion
    _geom_torsion_publ_flag
    C5 N1 N2 C3 . . . . 0.0(3) ?
    N1 N2 C3 N4 . . . . 1.2(3) ?
    N1 N2 C3 C7 . . . . -178.1(3) ?
    C5 N4 C3 N2 . . . . -1.9(3) ?
    C8 N4 C3 N2 . . . . 177.3(2) ?
    C5 N4 C3 C7 . . . . 177.4(2) ?
    C8 N4 C3 C7 . . . . -3.3(4) ?
    N2 N1 C5 N4 . . . . -1.1(3) ?
    N2 N1 C5 S6 . . . . 177.5(2) ?
    C3 N4 C5 N1 . . . . 1.8(3) ?
    C8 N4 C5 N1 . . . . -177.5(2) ?
    C3 N4 C5 S6 . . . . -176.9(2) ?
    C8 N4 C5 S6 . . . . 3.8(4) ?
    C5 N4 C8 C9 . . . . -88.1(3) ?
    C3 N4 C8 C9 . . . . 92.7(3) ?
    C12 O11 C9 O10 . . . . -5.1(4) ?
    C12 O11 C9 C8 . . . . 175.1(2) ?
    N4 C8 C9 O10 . . . . -3.2(4) ?
    N4 C8 C9 O11 . . . . 176.7(2) ?
    C9 O11 C12 C13 . . . . 179.2(3) ?
loop_
    _geom_hbond_atom_site_label_D
    _geom_hbond_atom_site_label_H
    _geom_hbond_atom_site_label_A
    _geom_hbond_site_symmetry_A
    _geom_hbond_distance_DH
    _geom_hbond_distance_HA
    _geom_hbond_distance_DA
    _geom_hbond_angle_DHA
    _geom_hbond_publ_flag
    N1 H1 S6 3_556 0.79(4) 2.56(4) 3.339(3) 170(4) y
    C8 H8B N2 1_655 0.97 2.50 3.407(3) 155 y
    C13 H13A O10 1_655 0.96 2.57 3.482(5) 159 y
_iucr_refine_instructions_details
;
TITL I in P2(1)/c
CELL  0.71073   6.4438  15.2328   9.9672   90.000   98.416   90.000
ZERR     4.00   0.0019   0.0015   0.0008    0.000    0.019    0.000
LATT   1
SYMM  - X, 1/2 + Y, 1/2 - Z
SFAC  C    H    N    O    S
UNIT  28   44   12   8    4
MERG   2
FMAP   2
PLAN  -5
ACTA
BOND   $H
CONF
L.S.  40
WGHT    0.134400
FVAR       0.94636
S6    5    0.291095    0.082738    0.488836    11.00000    0.03540    0.05210 =
         0.05673    0.01557   -0.00507   -0.00370
O10   4    0.208580    0.330957    0.413719    11.00000    0.05126    0.05356 =
         0.06629   -0.01618    0.02629   -0.00482
O11   4    0.500349    0.341240    0.316699    11.00000    0.03422    0.04062 =
         0.05301   -0.00520    0.00941   -0.00861
N1    3   -0.110047    0.089644    0.356851    11.00000    0.03061    0.03873 =
         0.04602    0.00859    0.00641   -0.00337
H1    2   -0.152431    0.053225    0.401992    11.00000   -1.50000
N2    3   -0.233049    0.133423    0.255360    11.00000    0.02784    0.04632 =
         0.04569    0.00456    0.00457   -0.00141
N4    3    0.093972    0.177828    0.276375    11.00000    0.02471    0.03357 =
         0.03923    0.00023    0.00607   -0.00012
C3    1   -0.105390    0.187796    0.208631    11.00000    0.02800    0.03980 =
         0.03667    0.00026    0.00524    0.00235
C5    1    0.089564    0.115278    0.374245    11.00000    0.02998    0.03022 =
         0.04110    0.00015    0.00508   -0.00010
C7    1   -0.164192    0.252305    0.099339    11.00000    0.03518    0.05231 =
         0.04671    0.00905    0.00446    0.00495
AFIX 137
H7A   2   -0.107307    0.234459    0.019813    11.00000   -1.50000
H7B   2   -0.109271    0.308904    0.128218    11.00000   -1.50000
H7C   2   -0.314272    0.255543    0.078842    11.00000   -1.50000
AFIX   0
C8    1    0.282009    0.223401    0.251103    11.00000    0.02684    0.04113 =
         0.03839   -0.00077    0.01150   -0.00355
AFIX  23
H8A   2    0.267675    0.239925    0.156209    11.00000   -1.50000
H8B   2    0.401388    0.184227    0.269988    11.00000   -1.50000
AFIX   0
C9    1    0.321050    0.304020    0.337395    11.00000    0.03292    0.03552 =
         0.03598    0.00380    0.00621    0.00005
C12   1    0.547579    0.424463    0.386213    11.00000    0.05166    0.04023 =
         0.07205   -0.00877    0.00295   -0.00767
AFIX  23
H12A  2    0.554316    0.416577    0.483325    11.00000   -1.50000
H12B  2    0.438578    0.466974    0.356140    11.00000   -1.50000
AFIX   0
C13   1    0.752276    0.456200    0.354356    11.00000    0.06278    0.05667 =
         0.10542   -0.00664    0.01857   -0.02479
AFIX 137
H13A  2    0.860733    0.415815    0.390237    11.00000   -1.50000
H13B  2    0.781812    0.512989    0.394398    11.00000   -1.50000
H13C  2    0.746862    0.460351    0.257799    11.00000   -1.50000
HKLF 4
REM  z2a in P2(1)/c
REM R1 =  0.0620 for   1571 Fo > 4sig(Fo)  and  0.1413 for all   2837 data
REM    123 parameters refined using      0 restraints
END
WGHT      0.1292      0.0000
REM Highest difference peak  0.635,  deepest hole -0.482,  1-sigma level  0.113
Q1    1   0.2776  0.0795  0.3822  11.00000  0.05    0.63
Q2    1   0.3022  0.0803  0.6816  11.00000  0.05    0.59
Q3    1   0.2852  0.4168  0.4546  11.00000  0.05    0.58
Q4    1   0.2904  0.0813  0.6011  11.00000  0.05    0.57
Q5    1   0.7103  0.5832  0.3478  11.00000  0.05    0.50
;
data_global
_journal_data_validation_number     ?
_journal_date_recd_electronic     2012-10-09
_journal_date_accepted     2012-10-29
_journal_name_full     'Acta Crystallographica, Section E'
_journal_year     2012
_journal_volume     68
_journal_issue     12
_journal_page_first     o3264
_journal_page_last     o3265
_journal_paper_category     QO
_journal_paper_doi     10.1107/S1600536812044716
_journal_coeditor_code     FJ2601
_publ_contact_author_name     'Zbigniew Karczmarzyk'
_publ_contact_author_address
;
Department of Chemistry
University of Podlasie
ul. 3 Maja 54
08-100 siedlce, Poland
;
_publ_contact_author_email     kar@uph.edu.pl
_publ_contact_author_fax     '48 25 644 20 45'
_publ_contact_author_phone     '48 25 643 10 17'
_publ_section_title
;
Ethyl
2-(3-methyl-5-sulfanylidene-4,5-dihydro-1<i>H</i>-1,2,4-triazol-4-yl)acetate
;
loop_
    _publ_author_name
    _publ_author_footnote
    _publ_author_address
    'Karczmarzyk, Zbigniew' .
;
Department of Chemistry
Siedlce University
ul. 3 Maja 54
08-110 Siedlce, Poland
;
    'Pitucha, Monika' .
;
Department of Organic Chemistry
Faculty of Pharmacy with Division of Medical Analytics
Medical University
ul. Chod\'zki 4A
20-093 Lublin, Poland
;
    'Wysocki, Waldemar' .
;
Department of Chemistry
Siedlce University
ul. 3 Maja 54
08-110 Siedlce, Poland
;
    'Fruzi\'nski, Andrzej' .
;
Department of General and Ecological Chemistry
Technical University
ul. \.Zeromskiego 115
90-924 \/L\'od\'z, Poland
;
    'Olender, Ewa' .
;
Department of Chemistry
Siedlce University
ul. 3 Maja 54
08-110 Siedlce, Poland
;
