# Supplementary material for: Ethyl 2-(3-methyl-5-sulfanyl­idene-4,5-dihydro-1H-1,2,4-triazol-4-yl)acetate
Source: Acta Crystallogr Sect E Struct Rep Online. 2012 Nov 3;68(Pt 12):o3264–5. doi: 10.1107/S1600536812044716 (PMC3588816; doi:10.1107/S1600536812044716)
Supplement: Supplementary file 2 [file e-68-o3264-Isup2.hkl]

#
# h,k,l, Fc-squared, Fo-squared, sigma(Fo-squared) and status flag
#
data_I
_shelx_title ' z2a in P2(1)/c'
_shelx_refln_list_code          4
_shelx_F_calc_maximum      111.54
_exptl_crystal_F_000       424.00
_reflns_d_resolution_high  0.7090
 
loop_
 _symmetry_equiv_pos_as_xyz
 'x, y, z'
 '-x, y+1/2, -z+1/2'
 '-x, -y, -z'
 'x, -y-1/2, z-1/2'
 
_cell_length_a     6.4438
_cell_length_b    15.2328
_cell_length_c     9.9672
_cell_angle_alpha  90.000
_cell_angle_beta   98.416
_cell_angle_gamma  90.000
 
_shelx_F_squared_multiplier     1.000
 
loop_
 _refln_index_h
 _refln_index_k
 _refln_index_l
 _refln_F_squared_calc
 _refln_F_squared_meas
 _refln_F_squared_sigma
 _refln_observed_status
   1   0   0      333.51      495.52     11.34 o
   2   0   0     5301.48     8068.33    451.18 o
   3   0   0      760.64     1195.12     35.24 o
   4   0   0      367.70      468.52     18.77 o
   5   0   0     2506.67     3426.68    186.04 o
   6   0   0      119.89      135.68      6.43 o
   7   0   0       20.24       37.16      4.11 o
   8   0   0        0.08       -7.53     15.04 o
   1   1   0     1568.69     2587.45    199.28 o
   2   1   0     1374.88     2128.25    174.66 o
   3   1   0      575.45      842.20     40.09 o
   4   1   0     1036.93     1534.30    137.17 o
   5   1   0       46.04       68.56      3.53 o
   6   1   0       58.43       82.99      4.20 o
   7   1   0       13.08       -2.70     14.14 o
   8   1   0        9.32        3.33      6.90 o
   0   2   0     2161.15     2721.39     22.31 o
   1   2   0      657.80     1057.22     42.49 o
   2   2   0        1.37        3.06      4.93 o
   3   2   0      266.60      373.52      9.52 o
   4   2   0      103.37      169.72     17.28 o
   5   2   0        0.49        1.54      7.87 o
   6   2   0       26.14       39.85      8.30 o
   7   2   0       32.40       47.18     11.19 o
   8   2   0        0.48       -9.44     16.68 o
   1   3   0        0.34        1.53      1.92 o
   2   3   0        0.05        4.13      5.10 o
   3   3   0       62.71       90.62      6.72 o
   4   3   0      370.78      540.20     40.62 o
   5   3   0       49.11       63.90      4.83 o
   6   3   0       76.54      108.72      6.08 o
   7   3   0       36.29       41.74      5.48 o
   8   3   0       72.24      103.09      6.50 o
   0   4   0     3694.48     4882.82     42.36 o
   1   4   0        2.00        4.42      4.87 o
   2   4   0      142.29      243.29     10.81 o
   3   4   0      168.33      330.24     24.03 o
   4   4   0       93.85      115.96      6.43 o
   5   4   0      205.90      289.81     25.78 o
   6   4   0       79.21      109.70      9.97 o
   7   4   0       40.56       53.52     22.34 o
   8   4   0        6.58       -0.37     12.53 o
   1   5   0      226.78      286.97     11.71 o
   2   5   0     1366.70     2039.88    152.61 o
   3   5   0      712.24     1136.98    105.21 o
   4   5   0      340.33      561.14     45.18 o
   5   5   0       24.81       45.92      4.87 o
   6   5   0       42.58       67.96      4.23 o
   7   5   0        0.68        1.30      4.45 o
   8   5   0       35.63       63.10     15.70 o
   0   6   0      518.36      632.30     19.82 o
   1   6   0        3.72       -0.74      6.59 o
   2   6   0      875.20     1272.44     78.96 o
   3   6   0      595.19      871.28     77.52 o
   4   6   0        0.40       -4.59      7.46 o
   5   6   0      157.42      245.00     14.34 o
   6   6   0        1.43       -4.14      5.19 o
   7   6   0      383.19      549.86     32.30 o
   8   6   0       28.59       33.63     15.36 o
   1   7   0       89.48      136.96      5.44 o
   2   7   0      275.69      370.76     35.15 o
   3   7   0      107.43      190.57     13.21 o
   4   7   0      272.35      382.23     25.64 o
   5   7   0       91.89      139.97      9.26 o
   6   7   0       77.18       97.74     10.52 o
   7   7   0       11.52       14.11     15.93 o
   8   7   0       18.51       26.13      5.71 o
   0   8   0     1623.51     2232.92     43.68 o
   1   8   0       62.58      101.72      4.23 o
   2   8   0        1.60        3.28      2.88 o
   3   8   0       58.50       89.35      7.88 o
   4   8   0        1.46       -3.93      3.93 o
   5   8   0      278.53      396.33     26.30 o
   6   8   0        0.48        0.98     11.37 o
   7   8   0        5.59       11.41      4.83 o
   8   8   0        6.20       16.23      5.97 o
   1   9   0     1576.01     1947.62     31.44 o
   2   9   0      292.04      425.53     11.91 o
   3   9   0     1319.59     1778.49     67.37 o
   4   9   0      234.85      348.24     22.49 o
   5   9   0        4.49        4.13      6.07 o
   6   9   0       13.31       20.84     12.58 o
   7   9   0       24.42       23.35     17.21 o
   8   9   0       42.15       57.39      6.83 o
   0  10   0       40.91       58.54      4.19 o
   1  10   0      138.18      224.62      4.32 o
   2  10   0        6.65        2.15      8.53 o
   3  10   0      387.09      565.17     12.47 o
   4  10   0      193.60      285.43     13.04 o
   5  10   0      240.02      325.25     25.39 o
   6  10   0       37.14       36.36     35.40 o
   7  10   0       27.88       36.24     10.04 o
   1  11   0       20.21       23.24      4.25 o
   2  11   0        4.71        5.26      3.50 o
   3  11   0      168.07      216.45     10.13 o
   4  11   0       15.63       24.66      3.56 o
   5  11   0        6.16       -1.40     12.09 o
   6  11   0        0.11        1.06     13.23 o
   7  11   0        5.51      -17.25     17.25 o
   0  12   0      920.28     1194.58     40.75 o
   1  12   0       26.14       29.60     13.20 o
   2  12   0        0.25        4.64      8.64 o
   3  12   0       52.42       69.61      4.24 o
   4  12   0        2.97       -4.80     11.14 o
   5  12   0       99.53      145.15      6.59 o
   6  12   0       15.19       29.87      4.69 o
   7  12   0       20.17       30.99      6.09 o
   1  13   0       91.39      129.22      7.15 o
   2  13   0        0.09      -13.66     13.66 o
   3  13   0      102.93      149.17     17.39 o
   4  13   0        0.18       -6.77      9.37 o
   5  13   0       62.55       86.56     13.25 o
   6  13   0       13.99      -10.11     22.25 o
   7  13   0        7.54        3.93     17.39 o
   0  14   0        9.62       -2.88     14.14 o
   1  14   0      265.78      359.64      8.37 o
   2  14   0       16.35       31.21      4.16 o
   3  14   0       58.51       80.62      4.55 o
   4  14   0      113.10      167.73      9.15 o
   5  14   0        0.11        4.82      5.79 o
   6  14   0       11.53        1.02     17.80 o
   1  15   0       97.33      140.59      5.07 o
   2  15   0       58.64       61.50      4.57 o
   3  15   0      249.16      355.19     12.90 o
   4  15   0        4.75        8.44      5.90 o
   5  15   0        0.15       -7.59     14.58 o
   6  15   0       15.20       16.62      7.71 o
   0  16   0        0.57        3.09      5.10 o
   1  16   0       59.08       77.17      4.78 o
   2  16   0        3.05        0.62     12.37 o
   3  16   0        3.21        3.24     13.80 o
   4  16   0       52.94       71.50      5.62 o
   5  16   0        9.22       28.27     15.35 o
   6  16   0        2.03       10.72     24.12 o
   1  17   0        2.37       -0.38      4.04 o
   2  17   0       40.40       50.33      4.91 o
   3  17   0        8.06        2.29      4.71 o
   4  17   0       32.14       46.07      5.38 o
   5  17   0        3.92      -13.87     15.35 o
   0  18   0       52.17       78.76      7.41 o
   1  18   0        2.89       -5.99     12.17 o
   2  18   0       36.46       28.91     22.24 o
   3  18   0       19.80       27.20      5.60 o
   4  18   0        0.94        3.76      6.52 o
   1  19   0       23.29       26.07     14.47 o
   2  19   0       84.85       89.82     11.24 o
   3  19   0       11.77       10.53     10.09 o
   4  19   0        0.70       -1.03     16.01 o
   0  20   0       23.94       23.17      5.27 o
   1  20   0        0.33      -10.70     11.37 o
   2  20   0        1.06        5.38      4.56 o
   3  20   0        1.37        0.93     11.04 o
   1  21   0        4.73        4.08      5.45 o
  -9   1   1        1.32        7.79     19.66 o
  -8   1   1       18.20       -9.60     17.53 o
  -7   1   1       70.12       75.35      5.43 o
  -6   1   1        0.27      -10.51     10.51 o
  -5   1   1      870.68      835.17     27.83 o
  -4   1   1      114.92      127.83      4.58 o
  -3   1   1      569.42      549.90     17.17 o
  -2   1   1      186.91      198.49      6.70 o
  -1   1   1      856.66      872.11     12.56 o
   0   1   1      416.09      444.13      7.45 o
   1   1   1      688.86      603.82     11.23 o
   2   1   1     1260.96     1210.57     20.48 o
   3   1   1     1079.90     1009.18     23.30 o
   4   1   1        0.05        1.89      6.97 o
   5   1   1      303.52      276.56      8.24 o
   6   1   1       43.42       35.17      3.79 o
   7   1   1      128.47      125.82      5.57 o
   8   1   1        0.90        1.57     11.86 o
  -9   2   1        2.56       -7.87     19.76 o
  -8   2   1       66.33       64.21      6.14 o
  -7   2   1        0.48       -5.29     12.35 o
  -6   2   1     1331.20     1277.93     40.23 o
  -5   2   1        0.42      -10.27     10.27 o
  -4   2   1        0.26        3.84      2.22 o
  -3   2   1        3.55        7.66      2.15 o
  -2   2   1     1634.50     1844.55     25.29 o
  -1   2   1    12441.57    10624.47     46.52 o
   0   2   1      961.45      840.84     11.84 o
   1   2   1     2322.99     1987.12     21.34 o
   2   2   1       79.35       69.91      2.58 o
   3   2   1      143.02      135.36      5.16 o
   4   2   1     1906.77     1717.09     36.21 o
   5   2   1      415.09      401.22     12.59 o
   6   2   1        7.61        4.28     11.17 o
   7   2   1        1.10      -10.59     11.53 o
   8   2   1        6.76      -15.48     15.48 o
  -8   3   1        2.36      -11.51     17.40 o
  -7   3   1       12.30       14.25      4.20 o
  -6   3   1        8.42        8.12      3.73 o
  -5   3   1        1.59        4.29      8.42 o
  -4   3   1      299.52      333.93     10.31 o
  -3   3   1      387.94      456.94     14.75 o
  -2   3   1       23.67       28.63      1.83 o
  -1   3   1     2489.01     2553.95     25.63 o
   0   3   1      381.68      392.75      9.77 o
   1   3   1      542.59      540.90     12.75 o
   2   3   1      152.27      178.37      5.90 o
   3   3   1     1167.91     1119.49     26.52 o
   4   3   1        6.17        9.45      2.24 o
   5   3   1        9.47        4.41      7.64 o
   6   3   1       97.12       98.50      4.78 o
   7   3   1        2.02        4.09     12.71 o
   8   3   1        7.82       -8.28     17.16 o
  -8   4   1       14.16        5.00     14.90 o
  -7   4   1       19.09        4.11     15.10 o
  -6   4   1       37.37       42.21      4.01 o
  -5   4   1      126.17      127.10      4.78 o
  -4   4   1      199.26      263.22      8.12 o
  -3   4   1     1436.80     1522.83     30.34 o
  -2   4   1      677.35      686.19     17.60 o
  -1   4   1     2056.08     2048.71     25.40 o
   0   4   1      240.56      228.64      8.17 o
   1   4   1     7004.02     5966.89     43.87 o
   2   4   1      994.85      899.89     20.72 o
   3   4   1      911.59      895.59     25.10 o
   4   4   1       24.32       22.23      2.50 o
   5   4   1       64.86       64.68      3.67 o
   6   4   1      572.69      568.70     18.62 o
   7   4   1       76.29       72.52      5.49 o
   8   4   1       39.30       29.06      6.09 o
  -8   5   1        0.03      -11.85     17.35 o
  -7   5   1        0.05        5.57     14.57 o
  -6   5   1       13.58       -5.68     11.76 o
  -5   5   1      279.84      280.14     11.19 o
  -4   5   1       46.90       40.71      3.18 o
  -3   5   1       86.41       91.57      3.15 o
  -2   5   1      740.61      800.61     20.05 o
  -1   5   1      358.85      367.77     13.10 o
   0   5   1     4887.85     4193.27     37.87 o
   1   5   1        6.82        2.94      5.17 o
   2   5   1     2173.79     1798.82     30.71 o
   3   5   1      395.06      372.43     13.24 o
   4   5   1       32.90       31.34      2.87 o
   5   5   1      650.81      590.14     18.41 o
   6   5   1        1.60        2.34     11.34 o
   7   5   1      114.97      102.86      6.15 o
   8   5   1       13.05      -18.98     18.98 o
  -8   6   1        0.63        3.96      5.07 o
  -7   6   1       10.17       12.73      4.53 o
  -6   6   1        0.85        2.34     11.72 o
  -5   6   1       23.90       -1.91     10.92 o
  -4   6   1       94.94      100.95      3.87 o
  -3   6   1       21.96       34.27      2.74 o
  -2   6   1      298.46      315.22     11.07 o
  -1   6   1        4.00       -5.68      5.68 o
   0   6   1      301.30      290.66     10.04 o
   1   6   1        2.52        4.28      5.48 o
   2   6   1      344.13      314.28     11.22 o
   3   6   1        3.04       -5.14      7.37 o
   4   6   1        1.78       -0.80      8.17 o
   5   6   1       72.87       66.73      4.29 o
   6   6   1        5.44       10.95     12.16 o
   7   6   1       17.69       16.86      4.70 o
   8   6   1        0.01       -8.91     14.37 o
  -8   7   1       10.60       15.34      5.61 o
  -7   7   1       34.22       25.70      5.17 o
  -6   7   1        0.54        0.73      3.82 o
  -5   7   1      612.26      596.50     21.26 o
  -4   7   1      333.70      389.08     13.52 o
  -3   7   1      871.70      850.29     25.75 o
  -2   7   1      166.18      173.36      5.30 o
  -1   7   1      339.05      338.29     11.79 o
   0   7   1      754.03      695.09     19.31 o
   1   7   1      293.12      334.60     12.11 o
   2   7   1     1078.82     1015.88     25.59 o
   3   7   1      110.29      129.27      4.23 o
   4   7   1        1.22       -9.02      9.02 o
   5   7   1        6.28        5.19      8.55 o
   6   7   1        7.29       10.35      3.68 o
   7   7   1       54.55       52.62      5.63 o
   8   7   1        2.01        9.11      6.54 o
  -8   8   1       45.03       60.37      6.14 o
  -7   8   1       13.76       12.13     15.08 o
  -6   8   1       26.35       10.10     14.23 o
  -5   8   1        9.51        8.47      3.25 o
  -4   8   1      209.76      196.95      5.77 o
  -3   8   1      531.53      528.60     15.97 o
  -2   8   1      137.40      123.85      3.84 o
  -1   8   1      373.30      331.34     10.04 o
   0   8   1      841.19      774.15     21.63 o
   1   8   1      939.44      917.80     24.10 o
   2   8   1      110.84      119.47      3.63 o
   3   8   1       38.32       35.40      2.91 o
   4   8   1        6.86        7.03      3.05 o
   5   8   1      257.07      218.12      7.79 o
   6   8   1       51.16       47.64      4.85 o
   7   8   1        8.87        0.00     15.03 o
   8   8   1        1.34       -1.88     13.93 o
  -8   9   1        3.08       16.72     18.57 o
  -7   9   1       15.41       -7.83     17.72 o
  -6   9   1        1.23        6.58     11.90 o
  -5   9   1        0.01        4.40      7.47 o
  -4   9   1        4.97        3.70      9.01 o
  -3   9   1       44.44       53.16      3.28 o
  -2   9   1        0.90       -4.08      6.77 o
  -1   9   1        2.51       -4.92      6.89 o
   0   9   1      603.53      533.73     18.47 o
   1   9   1       20.53       19.04      2.51 o
   2   9   1        1.39       -7.00      7.30 o
   3   9   1      239.45      224.67      5.25 o
   4   9   1       34.56       30.36      3.71 o
   5   9   1        5.48        9.51      3.35 o
   6   9   1        8.94        1.37     13.13 o
   7   9   1        4.84      -13.06     16.08 o
   8   9   1       18.51       11.60      6.07 o
  -8  10   1       27.41       30.96      6.48 o
  -7  10   1       22.23       18.68      5.26 o
  -6  10   1      165.32      176.84      6.98 o
  -5  10   1        4.30       -9.30     12.24 o
  -4  10   1       73.37       81.32      4.19 o
  -3  10   1       10.23        4.25      8.33 o
  -2  10   1       82.80       68.69      3.32 o
  -1  10   1      691.60      675.18     27.87 o
   0  10   1      115.76      121.08      3.71 o
   1  10   1       46.78       44.21      3.01 o
   2  10   1      591.08      524.11     18.70 o
   3  10   1       90.48       91.43      4.27 o
   4  10   1      567.32      532.67     17.06 o
   5  10   1       64.19       66.73      4.43 o
   6  10   1       59.71       59.79      5.28 o
   7  10   1        5.64       -8.49     16.37 o
  -7  11   1       16.69       19.27      5.67 o
  -6  11   1       54.93       60.56      5.17 o
  -5  11   1      214.61      214.07      7.19 o
  -4  11   1      105.76      119.53      5.26 o
  -3  11   1       38.10       38.04      3.58 o
  -2  11   1       89.59       93.14      3.98 o
  -1  11   1       78.78       66.17      3.47 o
   0  11   1      189.84      181.16      5.98 o
   1  11   1       55.88       50.76      3.24 o
   2  11   1      177.69      172.45      4.87 o
   3  11   1      139.07      137.51      5.28 o
   4  11   1        1.32        4.39     11.08 o
   5  11   1       46.10       40.19      4.40 o
   6  11   1        4.77        3.00     12.75 o
   7  11   1       34.86       32.46      5.74 o
  -7  12   1       41.14       54.72      5.97 o
  -6  12   1        7.02       -1.51     13.19 o
  -5  12   1       22.32        7.17      4.58 o
  -4  12   1       59.98       56.20      4.46 o
  -3  12   1       95.17       96.67      4.68 o
  -2  12   1      484.99      466.11     15.29 o
  -1  12   1       30.60       30.71      3.19 o
   0  12   1       65.24       75.27      3.62 o
   1  12   1      105.89      105.38      4.27 o
   2  12   1      158.90      139.25      4.80 o
   3  12   1      217.01      201.35      7.16 o
   4  12   1       89.71       74.23      4.61 o
   5  12   1       39.26       10.84     13.96 o
   6  12   1        7.57       -1.57     13.10 o
   7  12   1        1.92       11.02     15.26 o
  -7  13   1        8.09       12.81     17.45 o
  -6  13   1       19.02       15.86      5.11 o
  -5  13   1       31.26       35.02      4.86 o
  -4  13   1        1.77        0.00     11.98 o
  -3  13   1      263.73      261.40      9.54 o
  -2  13   1       78.96       80.68      4.39 o
  -1  13   1       22.75       23.92      3.17 o
   0  13   1       77.28       80.74      3.94 o
   1  13   1        9.45       -0.94      7.80 o
   2  13   1      632.12      583.02     17.39 o
   3  13   1       82.85       85.90      4.71 o
   4  13   1       15.70       15.01      3.95 o
   5  13   1       60.55       51.08      5.53 o
   6  13   1        6.56        4.63      4.78 o
   7  13   1       66.11       68.12      6.60 o
  -6  14   1       20.11       23.84      5.29 o
  -5  14   1        0.06        4.39     13.63 o
  -4  14   1       14.00       -5.18     15.10 o
  -3  14   1        1.70        9.31     10.74 o
  -2  14   1      398.48      376.44     14.08 o
  -1  14   1       50.51       52.30      3.96 o
   0  14   1       12.87       14.37      3.07 o
   1  14   1       14.10        1.03      9.88 o
   2  14   1       30.42       30.40      3.81 o
   3  14   1      264.39      244.22      7.55 o
   4  14   1       78.49       74.50      4.98 o
   5  14   1        7.11        7.59     14.31 o
   6  14   1       25.47       15.63     17.97 o
  -6  15   1        0.59        1.75     14.78 o
  -5  15   1       17.25       12.42     16.49 o
  -4  15   1       64.94       71.46      5.44 o
  -3  15   1       12.18       10.05      3.98 o
  -2  15   1        8.64        3.49     13.24 o
  -1  15   1       39.41       43.42     11.24 o
   0  15   1        0.02       -3.23      3.23 o
   1  15   1       65.51       67.65      4.31 o
   2  15   1        4.55        2.38      9.04 o
   3  15   1        2.83        1.30     11.88 o
   4  15   1        1.44       -5.72     13.33 o
   5  15   1        0.00        2.41      4.47 o
   6  15   1        3.12        1.82     16.83 o
  -6  16   1        3.76        0.00      5.53 o
  -5  16   1       30.74       32.22      5.58 o
  -4  16   1       21.56       13.32     15.31 o
  -3  16   1       73.77       66.56      5.21 o
  -2  16   1       98.58       90.94      5.34 o
  -1  16   1       33.18       35.86      4.08 o
   0  16   1        4.19      -11.98     11.98 o
   1  16   1       51.87       56.23      4.44 o
   2  16   1        0.77        2.43      3.70 o
   3  16   1       10.77        8.32     14.62 o
   4  16   1       14.54       10.53      4.70 o
   5  16   1        8.68        9.89      4.75 o
  -5  17   1        0.63      -18.02     18.02 o
  -4  17   1       46.95       49.78      5.40 o
  -3  17   1       47.46       40.58      5.16 o
  -2  17   1        4.24        4.50      3.93 o
  -1  17   1       16.74        2.62     14.88 o
   0  17   1       26.45       30.58      4.40 o
   1  17   1       32.22       32.48      4.51 o
   2  17   1      135.19      139.27      6.44 o
   3  17   1        8.89        1.50     14.28 o
   4  17   1        0.22        3.26     15.11 o
   5  17   1        4.68        3.62     14.55 o
  -4  18   1        4.31        0.00     17.26 o
  -3  18   1        8.59      -10.92     16.51 o
  -2  18   1        0.34        2.95     13.66 o
  -1  18   1        7.15        9.81      3.98 o
   0  18   1       52.61       43.27      5.11 o
   1  18   1        0.73        2.72      4.27 o
   2  18   1        1.55       -1.50     14.74 o
   3  18   1       19.75       14.06      5.10 o
   4  18   1        0.03        0.87      4.95 o
  -4  19   1        6.45       14.69      5.25 o
  -3  19   1        0.23        0.00     15.31 o
  -2  19   1        5.89       -1.59     13.81 o
  -1  19   1        0.53       -7.67     10.96 o
   0  19   1       17.60       15.36      4.56 o
   1  19   1        5.33        7.74     14.01 o
   2  19   1       32.47       51.49     15.08 o
   3  19   1        9.28        9.57      5.05 o
   4  19   1        3.37        3.68      5.09 o
  -3  20   1       60.88       57.06      6.59 o
  -2  20   1        1.99        4.41      4.90 o
  -1  20   1        9.93       -9.90     17.54 o
   0  20   1       12.30      -11.47     17.34 o
   1  20   1        3.21        9.98     15.78 o
   2  20   1       16.81       26.40      5.14 o
   3  20   1        0.10      -14.59     21.49 o
  -1  21   1        3.67      -15.93     17.34 o
   0  21   1        0.01      -16.68     16.68 o
   1  21   1       16.67       17.82      5.40 o
  -9   0   2        0.14       -5.45     17.04 o
  -8   0   2       59.41       48.58      5.66 o
  -7   0   2       84.15       83.82      5.19 o
  -6   0   2       44.87       45.38      3.72 o
  -5   0   2      256.84      251.44      7.26 o
  -4   0   2       14.87       16.32      2.22 o
  -3   0   2      644.06      651.17     18.49 o
  -2   0   2     2435.74     2714.87     30.36 o
  -1   0   2     3070.71     3044.29     25.66 o
   0   0   2     1884.68     1702.29     17.64 o
   1   0   2      301.05      355.48      9.98 o
   2   0   2      163.43      164.98      4.95 o
   3   0   2      538.73      507.43     17.55 o
   4   0   2      268.87      307.47     10.08 o
   5   0   2       37.55       31.14      3.24 o
   6   0   2      101.60       72.22      4.40 o
   7   0   2      304.11      259.74     10.72 o
   8   0   2       76.27       77.29      6.13 o
  -9   1   2       16.88       -3.72     20.13 o
  -8   1   2        2.19       -9.20     15.27 o
  -7   1   2       87.90       83.06      5.25 o
  -6   1   2        1.04        4.01      9.77 o
  -5   1   2       36.29       45.39      3.32 o
  -4   1   2       26.90       15.51      2.37 o
  -3   1   2      882.83      942.78     22.18 o
  -2   1   2       91.80      107.17      3.10 o
  -1   1   2        4.58       -1.09      3.72 o
   0   1   2     5160.77     4215.48     28.44 o
   1   1   2     1087.30     1047.01     16.90 o
   2   1   2       10.94       11.13      1.67 o
   3   1   2      227.77      208.81      6.42 o
   4   1   2      122.43      127.02      3.91 o
   5   1   2      277.68      269.37      8.45 o
   6   1   2        1.54        5.37      9.71 o
   7   1   2       11.45       12.56      4.13 o
   8   1   2        0.03      -18.02     18.02 o
  -9   2   2        4.90        0.00     15.15 o
  -8   2   2       10.71       16.55      4.95 o
  -7   2   2       45.00       42.40      4.79 o
  -6   2   2       47.54       48.18      4.96 o
  -5   2   2      816.60      945.99     28.38 o
  -4   2   2        0.09       -6.70      6.70 o
  -3   2   2      379.76      438.59     14.98 o
  -2   2   2      185.48      197.56      6.24 o
  -1   2   2     2920.10     2898.36     27.19 o
   0   2   2     4199.05     3660.80     28.65 o
   1   2   2     4710.26     3931.62     33.41 o
   2   2   2     1109.78     1201.89     22.54 o
   3   2   2      147.83      124.23      4.60 o
   4   2   2      123.22      110.19      3.77 o
   5   2   2      415.16      378.88     11.56 o
   6   2   2        0.99        0.99      3.36 o
   7   2   2       23.51       26.89      4.61 o
   8   2   2        0.63        3.28     13.95 o
  -8   3   2       86.64      101.41      6.59 o
  -7   3   2        6.11       -9.25     15.22 o
  -6   3   2      477.83      515.35     16.63 o
  -5   3   2        3.23        3.73      2.86 o
  -4   3   2      350.48      373.52     11.71 o
  -3   3   2     3986.86     4130.66     48.22 o
  -2   3   2      170.86      192.90      6.67 o
  -1   3   2    10768.14     9321.73     52.62 o
   0   3   2     8479.75     6898.10     42.90 o
   1   3   2     3492.77     3110.95     31.81 o
   2   3   2      330.65      327.08     10.40 o
   3   3   2      159.35      149.05      4.38 o
   4   3   2      973.88      843.88     27.11 o
   5   3   2      303.26      297.81      9.01 o
   6   3   2      125.40      111.62      5.27 o
   7   3   2        0.77       -1.66      4.22 o
   8   3   2       46.67       35.63      5.84 o
  -8   4   2        2.96      -18.94     18.94 o
  -7   4   2      198.48      184.83      7.15 o
  -6   4   2       13.73        7.68     13.63 o
  -5   4   2      311.58      330.30     10.85 o
  -4   4   2        8.42       -5.56      8.21 o
  -3   4   2     1165.59     1302.59     28.89 o
  -2   4   2      495.63      499.31     15.86 o
  -1   4   2      121.51      168.30      5.53 o
   0   4   2        0.96        2.04      1.49 o
   1   4   2       65.72       66.99      2.21 o
   2   4   2      437.84      376.88     13.16 o
   3   4   2      323.77      324.59     10.92 o
   4   4   2      108.28       92.94      3.66 o
   5   4   2        3.90        3.10      2.97 o
   6   4   2        4.94       -4.67     12.51 o
   7   4   2       52.73       45.21      5.21 o
   8   4   2       42.36       37.94     17.16 o
  -8   5   2        3.38        3.71      5.24 o
  -7   5   2       54.56       61.40      5.05 o
  -6   5   2      232.60      228.70      7.37 o
  -5   5   2       15.08       19.63      3.05 o
  -4   5   2      237.48      252.18      8.65 o
  -3   5   2      698.57      783.81     23.53 o
  -2   5   2      105.35      101.14      2.98 o
  -1   5   2      168.55      189.29      6.65 o
   0   5   2      430.50      437.63     14.07 o
   1   5   2        2.98       -3.67      5.68 o
   2   5   2       57.32       51.08      2.55 o
   3   5   2       70.11       60.07      2.91 o
   4   5   2      266.98      259.73      8.34 o
   5   5   2        0.23       -3.92     10.53 o
   6   5   2        1.64        8.44     11.07 o
   7   5   2        7.30       10.28     14.54 o
   8   5   2        2.23      -17.70     17.70 o
  -8   6   2       57.77       46.15      6.15 o
  -7   6   2        0.56       -5.71     11.60 o
  -6   6   2        3.77        0.00     12.04 o
  -5   6   2      471.74      468.93     15.61 o
  -4   6   2        2.40        6.21      6.87 o
  -3   6   2      275.46      287.26     10.33 o
  -2   6   2       39.56       52.28      2.68 o
  -1   6   2      136.66      134.31      5.31 o
   0   6   2     4166.76     3782.18     41.64 o
   1   6   2      780.35      686.80     19.03 o
   2   6   2      239.43      214.69      6.43 o
   3   6   2       11.49       14.37      2.42 o
   4   6   2       84.43       77.08      3.79 o
   5   6   2      767.40      696.26     22.90 o
   6   6   2        1.05       -3.75     10.77 o
   7   6   2       67.12       57.24      5.76 o
   8   6   2       17.92       12.53      5.69 o
  -8   7   2        1.83        6.70      5.55 o
  -7   7   2        0.33       -7.36     16.65 o
  -6   7   2      190.21      178.55      6.43 o
  -5   7   2       23.26       23.18      3.64 o
  -4   7   2        5.00        4.46      2.75 o
  -3   7   2       39.14       52.69      3.05 o
  -2   7   2      204.73      218.69      8.08 o
  -1   7   2      656.29      614.45     18.96 o
   0   7   2      559.46      534.94     15.26 o
   1   7   2       73.74       93.59      3.24 o
   2   7   2      584.80      497.01     16.73 o
   3   7   2       55.27       42.44      3.06 o
   4   7   2      643.74      584.68     20.46 o
   5   7   2       83.54       67.88      4.39 o
   6   7   2       18.98        5.20     13.58 o
   7   7   2        2.10        4.69     13.98 o
   8   7   2        1.15       -1.88     15.50 o
  -8   8   2        0.61        9.06     14.93 o
  -7   8   2       13.14        7.60     14.90 o
  -6   8   2        0.09       -3.05      4.08 o
  -5   8   2       56.72       46.94      4.24 o
  -4   8   2      107.93      119.88      4.44 o
  -3   8   2      301.79      302.11     10.73 o
  -2   8   2      253.55      274.54      9.45 o
  -1   8   2      334.18      339.58     11.56 o
   0   8   2       12.24        5.57      6.82 o
   1   8   2      136.37      138.64      4.64 o
   2   8   2      963.54      877.29     26.86 o
   3   8   2        1.13       -3.93      6.68 o
   4   8   2      730.09      676.14     22.43 o
   5   8   2        0.38        1.13      9.51 o
   6   8   2        0.20       -9.48     12.42 o
   7   8   2       12.57        6.48     16.36 o
   8   8   2        1.02        1.92     16.97 o
  -8   9   2        7.35      -22.60     22.60 o
  -7   9   2       27.48       32.59      5.18 o
  -6   9   2       77.14       87.90      5.19 o
  -5   9   2       13.16        8.45      3.51 o
  -4   9   2       22.93       30.77      3.16 o
  -3   9   2       40.58       40.20      3.14 o
  -2   9   2       91.31       73.66      3.28 o
  -1   9   2      277.17      279.55      9.78 o
   0   9   2      458.09      405.68     13.64 o
   1   9   2      212.14      197.75      6.22 o
   2   9   2        0.24       -0.74      7.49 o
   3   9   2       42.00       40.32      3.20 o
   4   9   2      333.65      316.14      9.48 o
   5   9   2        4.73       -8.31     11.76 o
   6   9   2      227.93      208.67      7.39 o
   7   9   2        2.04       10.06     15.29 o
  -8  10   2       15.94       21.32      6.16 o
  -7  10   2        3.80        0.00     17.82 o
  -6  10   2        0.13      -11.08     13.64 o
  -5  10   2       36.63       37.11      4.43 o
  -4  10   2       31.01       27.98      3.65 o
  -3  10   2       14.10       15.54      3.18 o
  -2  10   2        4.25        6.24      2.50 o
  -1  10   2      213.50      211.61      7.35 o
   0  10   2       63.33       68.35      3.23 o
   1  10   2      103.57      101.12      3.65 o
   2  10   2      157.09      154.34      4.48 o
   3  10   2        1.68        1.83      8.84 o
   4  10   2      481.10      449.85     15.25 o
   5  10   2        1.21        0.12      3.66 o
   6  10   2        0.34       -4.14      4.24 o
   7  10   2        0.07        6.98     15.69 o
  -7  11   2        1.66       11.89     16.21 o
  -6  11   2        8.60      -10.16     14.88 o
  -5  11   2        1.56        6.22     12.18 o
  -4  11   2      277.98      256.32      9.51 o
  -3  11   2      318.63      324.64     11.52 o
  -2  11   2       14.08       11.68      3.03 o
  -1  11   2        7.53       10.70      2.52 o
   0  11   2       33.51       36.39      2.91 o
   1  11   2      419.64      398.72     12.15 o
   2  11   2      231.93      205.73      6.13 o
   3  11   2        0.71       -7.92      9.74 o
   4  11   2        4.50        4.54     10.23 o
   5  11   2        0.03      -12.06     12.06 o
   6  11   2       19.40        9.29     15.79 o
   7  11   2       16.84        0.00     15.89 o
  -7  12   2       25.99        7.08     17.88 o
  -6  12   2       27.61       31.54      5.20 o
  -5  12   2        6.18       12.25      4.04 o
  -4  12   2      244.19      253.02      9.73 o
  -3  12   2      651.99      628.50     18.61 o
  -2  12   2      787.26      743.83     25.32 o
  -1  12   2       96.75       89.73      3.93 o
   0  12   2      423.50      392.98     13.68 o
   1  12   2        0.66        0.89      7.49 o
   2  12   2      563.12      530.76     17.90 o
   3  12   2        3.23        6.41     10.12 o
   4  12   2       24.57       26.82      3.96 o
   5  12   2       19.14       16.36      4.25 o
   6  12   2        9.81        8.28      4.96 o
   7  12   2       51.25       56.19      6.45 o
  -7  13   2        0.86        9.04      5.48 o
  -6  13   2       57.33       56.28      5.88 o
  -5  13   2        6.51        8.39     12.73 o
  -4  13   2       10.75        2.47     12.30 o
  -3  13   2       65.12       71.01      4.46 o
  -2  13   2       12.89       14.05      3.33 o
  -1  13   2       41.30       47.58      3.63 o
   0  13   2       13.19       11.09      3.10 o
   1  13   2        5.58       -9.76     10.19 o
   2  13   2       98.03       94.40      4.66 o
   3  13   2       11.37       12.09      3.53 o
   4  13   2       25.39       23.60      4.30 o
   5  13   2        5.90        4.44     13.23 o
   6  13   2        6.71        5.10     15.23 o
  -6  14   2        2.25       -1.69     15.35 o
  -5  14   2       56.26       55.39      5.20 o
  -4  14   2       56.17       49.70      5.10 o
  -3  14   2      123.33      129.42      5.52 o
  -2  14   2       99.74       98.49      4.87 o
  -1  14   2       57.42       62.95      4.10 o
   0  14   2       31.87       30.56      3.48 o
   1  14   2        3.62        6.39     10.85 o
   2  14   2       31.32       20.94      3.89 o
   3  14   2       12.66        4.33      3.99 o
   4  14   2        3.31        4.14     11.22 o
   5  14   2       45.06       57.63      5.37 o
   6  14   2        2.91       -3.57     16.19 o
  -6  15   2        0.01        1.59      4.96 o
  -5  15   2        1.16        3.14     14.54 o
  -4  15   2       37.13       33.54      4.96 o
  -3  15   2       53.81       58.89      4.90 o
  -2  15   2        0.81        8.33      9.96 o
  -1  15   2       18.35       27.36      3.76 o
   0  15   2       17.24       14.79      3.58 o
   1  15   2      133.18      111.77      5.37 o
   2  15   2       20.82       26.18      4.25 o
   3  15   2        3.13        9.31     11.67 o
   4  15   2       45.59       48.78      5.15 o
   5  15   2        0.84       -1.66      4.86 o
   6  15   2       35.07       31.16      6.23 o
  -6  16   2       45.21       49.10      6.22 o
  -5  16   2       10.95        8.80      5.19 o
  -4  16   2        5.76        6.00     12.26 o
  -3  16   2       42.26       29.11      4.80 o
  -2  16   2        2.14      -11.58     12.14 o
  -1  16   2      126.71      124.96      5.54 o
   0  16   2       22.89       23.92      4.15 o
   1  16   2        7.23       11.29     12.54 o
   2  16   2       75.41       81.88      5.04 o
   3  16   2        3.51        4.28     12.18 o
   4  16   2       36.33       38.26      5.19 o
   5  16   2        0.17      -12.25     17.32 o
  -5  17   2        2.53       14.06     16.19 o
  -4  17   2       13.09       10.54      5.06 o
  -3  17   2        6.71       -4.41     14.87 o
  -2  17   2        0.27       -6.93     12.87 o
  -1  17   2        5.35       -5.35     12.49 o
   0  17   2        9.42       -5.33     10.80 o
   1  17   2      105.50       97.82      5.81 o
   2  17   2        0.37       -3.99      4.06 o
   3  17   2       82.71       79.11      5.92 o
   4  17   2       13.72       22.88      5.02 o
   5  17   2        5.95        0.00      5.91 o
  -4  18   2        9.95       11.74      5.21 o
  -3  18   2       46.10       47.03      5.71 o
  -2  18   2        0.30       -2.53      4.24 o
  -1  18   2       12.12        5.78     14.09 o
   0  18   2       27.14       31.44      4.71 o
   1  18   2       10.72        2.93     12.43 o
   2  18   2       41.48       41.28      5.24 o
   3  18   2        0.12        8.16     16.00 o
   4  18   2       11.67       -3.54     18.60 o
  -4  19   2       13.06       -1.81     18.41 o
  -3  19   2        5.80       -6.74     14.41 o
  -2  19   2        0.48      -14.44     15.70 o
  -1  19   2        4.17        8.41      4.57 o
   0  19   2        4.38        0.00     14.76 o
   1  19   2       29.99       24.41      5.34 o
   2  19   2        8.13      -18.04     19.62 o
   3  19   2       14.36       24.75      5.13 o
  -3  20   2        3.76       14.39     15.16 o
  -2  20   2       10.49       10.31      5.11 o
  -1  20   2       12.72       20.22      5.11 o
   0  20   2        0.01        9.97     13.80 o
   1  20   2        5.21        2.70      5.43 o
   2  20   2        4.57        3.52     15.59 o
  -1  21   2       20.27       16.64      5.63 o
   0  21   2        0.75       -5.20      5.20 o
   1  21   2        4.92        9.04     15.65 o
  -9   1   3       32.48      -12.82     21.67 o
  -8   1   3        4.55        1.51     13.40 o
  -7   1   3       69.26       64.92      5.02 o
  -6   1   3       82.18       80.86      4.73 o
  -5   1   3      424.32      432.46     14.83 o
  -4   1   3      803.31      749.53     24.15 o
  -3   1   3      367.38      377.68     12.96 o
  -2   1   3      434.46      395.88     13.14 o
  -1   1   3     3605.35     3282.75     31.68 o
   0   1   3     2656.99     2359.51     25.99 o
   1   1   3     1019.68      917.13     18.30 o
   2   1   3     1387.38     1345.05     24.88 o
   3   1   3       99.81       74.77      2.90 o
   4   1   3      649.90      566.95     18.68 o
   5   1   3       36.40       37.43      3.10 o
   6   1   3        5.47        0.00     11.10 o
   7   1   3       72.00       60.25      5.25 o
   8   1   3       13.22       26.08      5.07 o
  -9   2   3       28.73       36.19      6.19 o
  -8   2   3       43.68       49.02      6.00 o
  -7   2   3       84.16       95.50      5.53 o
  -6   2   3       14.95        8.72      3.71 o
  -5   2   3      188.93      188.91      7.34 o
  -4   2   3       58.91       59.90      3.03 o
  -3   2   3      131.65      169.70      5.48 o
  -2   2   3        4.80        8.88      1.72 o
  -1   2   3      814.68      722.00     16.15 o
   0   2   3     2212.69     2051.75     25.25 o
   1   2   3     1508.93     1413.29     23.00 o
   2   2   3     1783.03     1655.54     28.82 o
   3   2   3     1213.71     1058.76     26.74 o
   4   2   3      522.21      447.42     14.88 o
   5   2   3       41.31       39.04      3.41 o
   6   2   3      320.09      295.88      9.17 o
   7   2   3        3.13        1.25      4.18 o
   8   2   3       67.79       75.54      6.38 o
  -8   3   3        3.40       -3.16     14.93 o
  -7   3   3        0.38        2.60     12.52 o
  -6   3   3      132.18      136.33      5.52 o
  -5   3   3       39.95       49.46      3.42 o
  -4   3   3       34.01       38.60      2.82 o
  -3   3   3      115.26      137.17      3.91 o
  -2   3   3      194.24      258.04      7.89 o
  -1   3   3      104.98       96.87      3.70 o
   0   3   3      112.37      114.88      3.56 o
   1   3   3     1657.29     1418.56     24.17 o
   2   3   3      101.68      107.55      3.13 o
   3   3   3        3.48        6.61      7.39 o
   4   3   3       25.43       23.62      2.65 o
   5   3   3       37.37       33.68      3.45 o
   6   3   3       98.79       94.14      5.30 o
   7   3   3       12.27       12.22      4.41 o
   8   3   3        0.07       29.12     13.91 o
  -8   4   3        5.20       13.59      4.88 o
  -7   4   3       38.52       37.34      4.87 o
  -6   4   3      500.38      454.64     18.18 o
  -5   4   3       76.43       73.46      3.90 o
  -4   4   3       98.97      117.88      3.96 o
  -3   4   3       23.01       40.71      2.50 o
  -2   4   3      223.96      203.72      7.07 o
  -1   4   3     3562.12     3246.75     36.53 o
   0   4   3     2877.79     2743.19     32.97 o
   1   4   3      139.35      186.11      6.54 o
   2   4   3     1127.03     1096.35     25.06 o
   3   4   3        0.35        1.90      6.59 o
   4   4   3      592.57      550.83     17.88 o
   5   4   3      153.92      139.98      5.14 o
   6   4   3       46.26       59.06      4.33 o
   7   4   3       23.16       -8.73     16.84 o
   8   4   3        9.04        9.97      5.28 o
  -8   5   3        5.88       16.57     14.15 o
  -7   5   3       69.13       63.05      5.37 o
  -6   5   3        0.21       -4.50     10.92 o
  -5   5   3       95.39       82.19      4.13 o
  -4   5   3      220.02      268.13      9.66 o
  -3   5   3      498.67      441.39     14.41 o
  -2   5   3      289.17      289.63      9.42 o
  -1   5   3     2066.56     1863.87     30.15 o
   0   5   3       29.40       48.58      2.24 o
   1   5   3      228.94      223.18      8.32 o
   2   5   3      537.69      595.25     17.34 o
   3   5   3       40.56       30.47      2.64 o
   4   5   3      291.22      285.59      9.44 o
   5   5   3       58.04       44.79      4.12 o
   6   5   3        3.03       -4.95     10.56 o
   7   5   3       81.44       96.34      6.03 o
   8   5   3       17.52       19.00      5.49 o
  -8   6   3        0.30       -4.76      5.26 o
  -7   6   3       10.02       11.44      4.44 o
  -6   6   3       17.11       12.95      4.20 o
  -5   6   3       54.48       58.61      3.94 o
  -4   6   3      220.09      242.48      7.21 o
  -3   6   3       11.94       11.60      2.21 o
  -2   6   3      326.71      340.36     10.88 o
  -1   6   3       97.14      111.59      3.62 o
   0   6   3      434.37      447.72     14.00 o
   1   6   3       22.97       27.86      2.45 o
   2   6   3       10.99        1.79      7.80 o
   3   6   3        1.46       -0.78      2.19 o
   4   6   3        0.90       -8.84      8.84 o
   5   6   3      241.34      213.41      7.78 o
   6   6   3        4.74        6.41     11.61 o
   7   6   3       23.71       19.73      5.07 o
   8   6   3        0.01        1.84     17.64 o
  -8   7   3       30.66       32.59      5.88 o
  -7   7   3        9.94       11.67     13.99 o
  -6   7   3        2.10        4.86     11.38 o
  -5   7   3       30.43       38.23     11.11 o
  -4   7   3       99.19       78.68      3.98 o
  -3   7   3      281.01      265.14      8.37 o
  -2   7   3      663.56      609.97     20.29 o
  -1   7   3        0.33        1.35      2.10 o
   0   7   3      462.48      379.14     13.88 o
   1   7   3       83.96       92.42      3.35 o
   2   7   3      956.80      751.67     24.63 o
   3   7   3      812.93      770.23     25.11 o
   4   7   3        8.64       14.82      2.99 o
   5   7   3      127.82      132.89      5.29 o
   6   7   3       15.51       18.09      4.22 o
   7   7   3      123.21      127.50      6.90 o
  -8   8   3       11.64       13.44      5.61 o
  -7   8   3       38.75       41.18      5.24 o
  -6   8   3      269.34      290.06     12.81 o
  -5   8   3       15.68       17.04      3.49 o
  -4   8   3      151.69      153.16      4.96 o
  -3   8   3      222.85      242.24      6.91 o
  -2   8   3      167.44      173.35      5.91 o
  -1   8   3     2322.76     2009.14     37.48 o
   0   8   3      122.63      109.77      3.86 o
   1   8   3      169.99      143.12      4.49 o
   2   8   3       19.78       17.84      2.49 o
   3   8   3       63.82       60.27      3.48 o
   4   8   3      382.92      372.99     11.74 o
   5   8   3        0.29       -3.47      3.47 o
   6   8   3       53.43       42.22      5.07 o
   7   8   3        6.74       -8.24     15.88 o
  -8   9   3       12.72       -9.22     19.71 o
  -7   9   3       20.44        4.69     16.25 o
  -6   9   3       67.95       69.42      5.24 o
  -5   9   3       40.01      -17.84     17.84 o
  -4   9   3        0.39        1.90      8.04 o
  -3   9   3       22.97       20.19      2.94 o
  -2   9   3      495.32      488.82     16.37 o
  -1   9   3        0.99        2.69      7.01 o
   0   9   3      412.69      394.98     13.56 o
   1   9   3       97.48       99.50      3.44 o
   2   9   3       42.59       44.57      3.01 o
   3   9   3      211.01      219.25      7.49 o
   4   9   3       38.37       41.88      3.80 o
   5   9   3       25.95       20.49      4.02 o
   6   9   3       17.33       11.84      4.24 o
   7   9   3        0.15       -1.71     16.80 o
  -8  10   3       30.16       34.46      6.54 o
  -7  10   3       39.37       11.37     18.23 o
  -6  10   3       13.81        9.67     13.18 o
  -5  10   3        0.34        2.36     10.46 o
  -4  10   3      630.04      646.90     21.42 o
  -3  10   3        1.77        7.07      7.79 o
  -2  10   3      433.39      444.83     14.07 o
  -1  10   3       54.36       48.30      3.10 o
   0  10   3       36.67       47.85      2.97 o
   1  10   3      651.10      530.32     18.30 o
   2  10   3       48.51       47.90      3.28 o
   3  10   3      419.57      369.64     12.09 o
   4  10   3       17.91       16.05      3.53 o
   5  10   3        1.71       -3.85     14.25 o
   6  10   3       78.59       75.46      5.75 o
   7  10   3       12.84       15.21      5.36 o
  -7  11   3        4.66       -1.02      4.88 o
  -6  11   3       72.94       62.24      5.49 o
  -5  11   3       23.45       20.79      4.18 o
  -4  11   3        2.68       -2.15     11.33 o
  -3  11   3      119.16      118.03      4.64 o
  -2  11   3        0.72       -5.19      8.61 o
  -1  11   3        1.93       -3.26      6.97 o
   0  11   3      104.57       95.52      3.91 o
   1  11   3      215.96      193.95      6.00 o
   2  11   3      423.07      376.25     12.61 o
   3  11   3      111.24      107.37      4.90 o
   4  11   3       66.25       55.58      4.32 o
   5  11   3       60.03       73.58      5.01 o
   6  11   3        3.78       -7.88     16.83 o
   7  11   3       58.49       65.92      6.54 o
  -7  12   3       18.94       21.62      5.65 o
  -6  12   3        0.05        6.07     12.44 o
  -5  12   3        1.01       -1.32     13.44 o
  -4  12   3       10.41       10.74      3.67 o
  -3  12   3       21.96       23.18      3.72 o
  -2  12   3      136.22      126.27      4.94 o
  -1  12   3       10.20        7.88      2.87 o
   0  12   3        0.26        0.89      2.76 o
   1  12   3        1.70       -0.93      8.02 o
   2  12   3        8.29       -4.95      9.89 o
   3  12   3       18.62        8.79     10.54 o
   4  12   3       27.95       25.88      4.14 o
   5  12   3       11.46       10.15      4.12 o
   6  12   3        1.59       13.22     16.45 o
  -7  13   3        7.56        3.67     15.58 o
  -6  13   3        1.87       -4.79     17.22 o
  -5  13   3       25.90       27.40      4.54 o
  -4  13   3      105.58      126.50      5.67 o
  -3  13   3        0.77      -11.57     11.57 o
  -2  13   3       67.72       60.38      4.22 o
  -1  13   3       20.60        8.91      3.26 o
   0  13   3      120.87      105.52      4.62 o
   1  13   3      105.96       93.83      4.66 o
   2  13   3       37.34       38.92      3.73 o
   3  13   3        0.10      -12.15     12.15 o
   4  13   3       25.18       25.85      4.12 o
   5  13   3       36.48       37.61      4.87 o
   6  13   3        0.14       -1.38      4.96 o
  -6  14   3       23.14       14.63      5.73 o
  -5  14   3        2.40        2.96     12.58 o
  -4  14   3       23.71       26.70      4.30 o
  -3  14   3        4.63       -3.60     11.69 o
  -2  14   3       50.45       60.19     12.06 o
  -1  14   3      138.68      143.57      5.33 o
   0  14   3        0.32      -10.92     10.92 o
   1  14   3      133.21      140.01      5.36 o
   2  14   3       24.01       16.48      3.60 o
   3  14   3        0.19      -11.69     11.69 o
   4  14   3       19.35       11.31     14.56 o
   5  14   3       13.63        0.00     13.37 o
   6  14   3       21.99       10.92     19.75 o
  -6  15   3        1.03        7.08     17.88 o
  -5  15   3       35.84       39.00      5.09 o
  -4  15   3       31.76       27.28      4.98 o
  -3  15   3       29.71        7.75     13.60 o
  -2  15   3       14.54        9.30      3.86 o
  -1  15   3       51.78       47.28      4.31 o
   0  15   3       14.60        2.31      9.30 o
   1  15   3      174.54      158.72      6.10 o
   2  15   3        1.79        3.76      3.65 o
   3  15   3        0.08        8.16     12.39 o
   4  15   3       28.16       29.96      4.92 o
   5  15   3        1.50       -1.02      4.91 o
  -5  16   3        0.00       -6.67     16.16 o
  -4  16   3       67.62       66.50      5.75 o
  -3  16   3        1.80        1.81      4.14 o
  -2  16   3       33.23       10.44     12.99 o
  -1  16   3      199.79      199.01      6.70 o
   0  16   3       11.22        2.50     12.53 o
   1  16   3       87.87       74.29      5.15 o
   2  16   3       12.79        9.86      4.02 o
   3  16   3       15.48       10.50      4.49 o
   4  16   3       60.31       60.11      5.82 o
   5  16   3        9.49       12.49     14.93 o
  -5  17   3       43.78       12.35     20.88 o
  -4  17   3       11.04       11.26     14.75 o
  -3  17   3       41.72       42.44      5.00 o
  -2  17   3        6.05       11.26     12.43 o
  -1  17   3       15.92       13.62     14.62 o
   0  17   3       73.16       75.36      5.33 o
   1  17   3        0.01       -8.32     11.68 o
   2  17   3       30.13       25.74      4.92 o
   3  17   3        5.99        4.22      4.64 o
   4  17   3        3.97       -1.71     15.52 o
  -4  18   3        0.01        5.14     15.33 o
  -3  18   3        0.61      -15.38     15.38 o
  -2  18   3       23.98       21.49      4.89 o
  -1  18   3       11.40      -10.28     15.55 o
   0  18   3       27.16        1.46     14.56 o
   1  18   3        0.47      -14.57     14.57 o
   2  18   3        1.07       -4.38      4.66 o
   3  18   3       56.16       47.86      5.85 o
   4  18   3        2.44        4.16      5.14 o
  -4  19   3        0.59        1.82     12.90 o
  -3  19   3       39.20       43.75      5.55 o
  -2  19   3        5.68        6.35      4.77 o
  -1  19   3        8.50        9.51      4.77 o
   0  19   3        5.54       12.00      4.59 o
   1  19   3        6.54        0.32      4.75 o
   2  19   3       24.63       26.66      5.25 o
   3  19   3        6.58        7.12     18.60 o
  -2  20   3        1.99        8.72     17.08 o
  -1  20   3        7.58       11.40      5.13 o
   0  20   3       10.70       -0.51      5.42 o
   1  20   3       29.44       34.17      5.43 o
   2  20   3        0.10       -3.76      5.14 o
  -8   0   4       16.85       15.87      5.30 o
  -7   0   4       55.75       38.48      4.79 o
  -6   0   4      159.08      161.46      5.88 o
  -5   0   4      379.53      368.27     12.13 o
  -4   0   4     1059.92     1002.95     29.20 o
  -3   0   4     3996.12     3915.89     48.96 o
  -2   0   4     1480.74     1330.88     25.40 o
  -1   0   4      965.20      917.71     19.37 o
   0   0   4       18.36       21.07      1.84 o
   1   0   4       52.36       45.96      2.23 o
   2   0   4      983.02      927.17     23.03 o
   3   0   4       72.13       61.81      2.96 o
   4   0   4      124.80      130.48      4.16 o
   5   0   4      174.31      142.58      4.89 o
   6   0   4       23.79       19.91      4.09 o
   7   0   4      114.98      122.29      5.97 o
   8   0   4       17.16        8.59     17.43 o
  -8   1   4       60.99       52.26      5.57 o
  -7   1   4       11.17       -2.52     14.40 o
  -6   1   4      526.79      518.57     17.74 o
  -5   1   4      123.98      120.49      4.48 o
  -4   1   4      113.45      121.85      3.96 o
  -3   1   4       36.36       39.87      2.52 o
  -2   1   4      450.13      467.78     15.75 o
  -1   1   4     1087.92      952.36     20.08 o
   0   1   4      401.69      346.98     12.26 o
   1   1   4       19.47       16.64      1.92 o
   2   1   4      100.83      104.23      4.28 o
   3   1   4       22.91       19.90      2.32 o
   4   1   4       87.91       86.03      3.64 o
   5   1   4       30.74       34.45      3.36 o
   6   1   4       47.90       49.72      4.29 o
   7   1   4        0.53      -15.33     15.33 o
   8   1   4       53.95       49.32      6.15 o
  -8   2   4        4.81        9.29      4.76 o
  -7   2   4       36.13       40.39      4.33 o
  -6   2   4      403.41      379.53     13.13 o
  -5   2   4       22.73       27.59      3.07 o
  -4   2   4      245.83      254.24      8.33 o
  -3   2   4        0.13        5.31      2.08 o
  -2   2   4      182.93      190.31      5.11 o
  -1   2   4      284.64      280.46      9.29 o
   0   2   4       75.83       78.23      2.89 o
   1   2   4        1.67        3.43      5.69 o
   2   2   4      312.52      262.36      8.39 o
   3   2   4      147.68      150.45      4.77 o
   4   2   4      341.97      319.72      9.51 o
   5   2   4        3.36        5.90      7.74 o
   6   2   4       13.74        0.23      4.02 o
   7   2   4        0.79        2.91     14.55 o
   8   2   4       30.18       36.11      5.78 o
  -8   3   4        6.33       12.65     15.17 o
  -7   3   4       39.74       49.80      4.73 o
  -6   3   4       77.70       83.41      4.63 o
  -5   3   4        0.76       -9.77      9.77 o
  -4   3   4      196.55      202.41      7.28 o
  -3   3   4       11.60       18.31      2.34 o
  -2   3   4      720.01      729.60     20.65 o
  -1   3   4      169.42      140.58      4.35 o
   0   3   4      103.84      111.19      3.53 o
   1   3   4      767.58      692.90     19.12 o
   2   3   4       72.34       66.68      2.74 o
   3   3   4      188.40      195.13      5.74 o
   4   3   4      177.58      164.91      4.78 o
   5   3   4       27.21       27.16      3.39 o
   6   3   4      348.73      343.34     10.38 o
   7   3   4        1.63        7.39     13.40 o
   8   3   4       48.14       43.91      5.86 o
  -8   4   4        1.29        8.10     17.50 o
  -7   4   4       11.24        4.02     13.48 o
  -6   4   4        5.94        0.00     10.93 o
  -5   4   4       12.20       18.18      3.06 o
  -4   4   4      103.53       96.19      3.81 o
  -3   4   4       78.48       86.59      3.24 o
  -2   4   4      585.67      578.17     18.66 o
  -1   4   4      142.64      126.83      4.56 o
   0   4   4      116.65      118.88      3.68 o
   1   4   4       47.45       49.79      2.52 o
   2   4   4      672.64      626.23     20.79 o
   3   4   4        1.34        0.21      2.14 o
   4   4   4      183.70      155.36      4.69 o
   5   4   4       11.51        7.26     10.98 o
   6   4   4        7.07       10.31      3.67 o
   7   4   4        5.41        9.08     13.20 o
   8   4   4        1.39       12.65     15.13 o
  -8   5   4       11.37        0.00     17.56 o
  -7   5   4        2.26      -13.81     15.32 o
  -6   5   4        9.14       14.74      3.86 o
  -5   5   4       26.89       28.83      3.34 o
  -4   5   4       66.82       65.23      3.49 o
  -3   5   4      385.08      423.74     14.16 o
  -2   5   4      510.89      534.98     17.68 o
  -1   5   4      802.87      757.09     20.94 o
   0   5   4       31.73       28.75      2.37 o
   1   5   4     4258.95     3669.83     46.94 o
   2   5   4      186.80      157.25      5.25 o
   3   5   4      361.16      314.44     10.27 o
   4   5   4       34.22       34.64      9.85 o
   5   5   4      249.68      241.49      8.25 o
   6   5   4       67.86       65.26      5.06 o
   7   5   4        2.93       -7.77     15.53 o
  -8   6   4       17.00       19.93      5.61 o
  -7   6   4      115.20      109.11      6.45 o
  -6   6   4      236.20      248.68      7.39 o
  -5   6   4        0.06       -1.98      8.91 o
  -4   6   4       63.57       77.14      3.67 o
  -3   6   4      223.21      197.58      6.34 o
  -2   6   4     1643.68     1543.46     32.70 o
  -1   6   4     1332.39     1271.14     28.17 o
   0   6   4        2.17        2.69      6.32 o
   1   6   4       67.90       62.89      2.96 o
   2   6   4      532.55      452.16     15.16 o
   3   6   4     1035.24      887.08     28.61 o
   4   6   4      971.00      951.26     29.62 o
   5   6   4      121.90      114.44      5.36 o
   6   6   4        6.53       -1.34     14.56 o
   7   6   4       43.18       38.73      5.34 o
  -8   7   4       39.05        8.77     20.08 o
  -7   7   4       15.38       10.32     15.61 o
  -6   7   4       31.87       35.19      4.38 o
  -5   7   4      203.36      197.80      6.17 o
  -4   7   4       44.87       41.99      3.46 o
  -3   7   4       14.61       12.00      2.60 o
  -2   7   4       12.54       11.96      2.46 o
  -1   7   4        0.39        2.21      2.18 o
   0   7   4        1.18       -3.55      7.21 o
   1   7   4      952.33      803.14     24.61 o
   2   7   4      239.72      218.21      6.57 o
   3   7   4      252.66      220.12      6.61 o
   4   7   4       19.70        5.88     10.33 o
   5   7   4        1.47        2.33     10.82 o
   6   7   4       70.77       67.54      5.15 o
   7   7   4       30.88       29.05      5.36 o
  -8   8   4       16.55       -5.42     17.60 o
  -7   8   4        1.92        4.59     14.81 o
  -6   8   4       16.78       13.25      4.50 o
  -5   8   4      303.63      293.40      9.44 o
  -4   8   4       67.97       69.00      3.84 o
  -3   8   4      260.17      246.17      8.32 o
  -2   8   4      135.23      145.94      4.96 o
  -1   8   4      310.81      347.15      9.19 o
   0   8   4       54.07       44.51      2.84 o
   1   8   4       99.44      123.10      4.15 o
   2   8   4       21.36       20.76      2.70 o
   3   8   4       43.50       51.64      3.41 o
   4   8   4      151.67      151.02      5.25 o
   5   8   4       48.24       38.61      4.33 o
   6   8   4        0.02       11.58     12.77 o
   7   8   4       16.07       17.78      5.35 o
  -8   9   4        0.42       11.18     17.69 o
  -7   9   4        5.40       -4.76     14.87 o
  -6   9   4       61.14       59.10      5.47 o
  -5   9   4       73.47       72.78      4.61 o
  -4   9   4      224.37      207.74      6.99 o
  -3   9   4      129.50      150.59      5.20 o
  -2   9   4       15.26       15.51      2.67 o
  -1   9   4      370.49      370.66     12.38 o
   0   9   4      147.57      143.95      5.45 o
   1   9   4      678.36      666.75     21.35 o
   2   9   4        0.93        4.15      7.53 o
   3   9   4        0.35       -4.72      8.40 o
   4   9   4       15.79       16.20      3.51 o
   5   9   4      106.04      109.70      5.40 o
   6   9   4       71.29       72.29      5.85 o
   7   9   4       14.89      -15.92     17.33 o
  -7  10   4       18.80        9.39      5.23 o
  -6  10   4        1.55      -11.28     13.37 o
  -5  10   4        1.54        3.63      9.30 o
  -4  10   4       70.01       69.95      4.49 o
  -3  10   4        4.17        1.94      2.97 o
  -2  10   4       65.45       68.62      3.51 o
  -1  10   4       61.65       47.95      3.33 o
   0  10   4       57.51       59.60      3.27 o
   1  10   4      204.17      195.87      6.67 o
   2  10   4      104.05       95.10      4.18 o
   3  10   4        1.58        7.08      8.46 o
   4  10   4       17.38       12.43      3.70 o
   5  10   4        0.36        4.05     10.36 o
   6  10   4        5.63      -13.62     13.62 o
   7  10   4        8.18        8.08      5.40 o
  -7  11   4       12.47        3.44     14.56 o
  -6  11   4       40.37       39.04      5.06 o
  -5  11   4        8.09        1.28     15.58 o
  -4  11   4       48.06       46.13      4.29 o
  -3  11   4      278.77      275.28      9.13 o
  -2  11   4      143.41      136.04      4.76 o
  -1  11   4      170.96      156.00      5.46 o
   0  11   4        0.17        2.59      8.05 o
   1  11   4      177.26      169.13      5.63 o
   2  11   4      176.67      146.16      5.02 o
   3  11   4       38.55       26.09      3.86 o
   4  11   4       21.87       30.67      4.19 o
   5  11   4        0.31        1.42     11.34 o
   6  11   4       19.17       11.50     16.84 o
  -7  12   4        0.03       -8.94     17.24 o
  -6  12   4        0.98      -14.47     14.47 o
  -5  12   4       71.41       74.73      5.29 o
  -4  12   4        1.01      -10.75     11.70 o
  -3  12   4      328.23      338.21     10.35 o
  -2  12   4       41.35       52.41      3.92 o
  -1  12   4      101.64       91.07      4.19 o
   0  12   4       27.60       30.80      3.48 o
   1  12   4       67.88       53.39      3.86 o
   2  12   4       43.50       45.21      3.81 o
   3  12   4      103.22       96.63      5.05 o
   4  12   4       10.50       11.91      3.93 o
   5  12   4      148.46      142.68      6.92 o
   6  12   4       10.97        6.89     15.49 o
  -7  13   4        9.31        9.33      5.57 o
  -6  13   4       15.66       16.65      5.11 o
  -5  13   4       21.37       23.39      4.72 o
  -4  13   4       43.86       46.34      4.73 o
  -3  13   4        8.84        8.10     11.44 o
  -2  13   4        0.76        2.15      9.96 o
  -1  13   4       85.97       84.68      4.66 o
   0  13   4        3.42        2.04      9.89 o
   1  13   4      122.70      104.76      4.88 o
   2  13   4       70.31       61.22      4.39 o
   3  13   4        2.42        1.25     12.36 o
   4  13   4        2.89       -5.56     13.97 o
   5  13   4        5.69      -15.69     15.69 o
   6  13   4        6.02        7.20     15.49 o
  -6  14   4        9.00       15.61      5.05 o
  -5  14   4        2.71        9.12     15.50 o
  -4  14   4        4.03        4.90      4.01 o
  -3  14   4        0.42        3.73     10.10 o
  -2  14   4      183.04      181.70      6.13 o
  -1  14   4        1.38       -6.72     11.13 o
   0  14   4       91.63       81.45      4.71 o
   1  14   4        5.53       -3.45     10.34 o
   2  14   4      104.25      103.84      5.46 o
   3  14   4       33.59       32.32      4.46 o
   4  14   4       97.73       91.53      6.30 o
   5  14   4        4.19        6.67     16.22 o
  -6  15   4       56.63       55.56      6.44 o
  -5  15   4       13.08       -6.44     18.30 o
  -4  15   4       79.24       82.74      5.80 o
  -3  15   4        7.66        9.35      9.99 o
  -2  15   4       63.84       59.36      4.88 o
  -1  15   4      120.19      114.43      5.58 o
   0  15   4        0.47        4.83     10.40 o
   1  15   4      116.73      122.52      5.63 o
   2  15   4        0.00      -13.13     13.26 o
   3  15   4       23.39       25.46      4.63 o
   4  15   4       71.33       69.09      6.05 o
   5  15   4        3.90        3.51     15.60 o
  -5  16   4        2.37       -6.82     17.14 o
  -4  16   4        0.03       -7.75     16.02 o
  -3  16   4        2.45      -10.03     12.56 o
  -2  16   4       42.38       44.76      4.92 o
  -1  16   4       38.87       37.87      4.53 o
   0  16   4        7.96        6.67      3.92 o
   1  16   4        2.69        7.77      4.12 o
   2  16   4        2.78        1.42     13.54 o
   3  16   4       46.10       50.49      5.45 o
   4  16   4       32.02       27.19      5.63 o
   5  16   4        4.54      -17.95     17.95 o
  -5  17   4       22.63       24.71      5.85 o
  -4  17   4        0.28       -3.14      4.99 o
  -3  17   4        2.34      -15.34     17.50 o
  -2  17   4        6.63       10.18     13.33 o
  -1  17   4       12.07       18.38      4.51 o
   0  17   4       10.93        1.83      4.41 o
   1  17   4        1.88       -5.77     14.50 o
   2  17   4        7.54      -10.61     15.00 o
   3  17   4       13.17       21.58      4.78 o
   4  17   4       11.43       -1.78     16.77 o
  -4  18   4        3.87       10.18      5.00 o
  -3  18   4        1.01        3.28     12.49 o
  -2  18   4       19.49        4.69     17.74 o
  -1  18   4        2.14        1.52      4.61 o
   0  18   4       14.32       13.51      4.69 o
   1  18   4        0.41        1.55     14.88 o
   2  18   4        4.21        3.08      4.62 o
   3  18   4        0.18      -15.96     15.96 o
  -3  19   4        0.01       -1.75     14.54 o
  -2  19   4       46.83       46.35      5.69 o
  -1  19   4        8.30        9.80     16.65 o
   0  19   4        9.77      -17.63     17.63 o
   1  19   4        2.13        8.32     14.39 o
   2  19   4        0.03      -16.98     16.98 o
  -2  20   4        3.84      -16.08     18.13 o
  -1  20   4        0.18       -7.00     14.94 o
   0  20   4       23.84        0.00     20.12 o
   1  20   4        9.66       -7.11     16.59 o
  -8   1   5       47.47       48.75      5.77 o
  -7   1   5       29.23        5.23     15.68 o
  -6   1   5       46.37       52.87      4.27 o
  -5   1   5       37.60       42.54      3.44 o
  -4   1   5        2.07        2.56      2.41 o
  -3   1   5       10.59       15.57      2.27 o
  -2   1   5      639.63      613.31     19.47 o
  -1   1   5       78.21       74.00      2.65 o
   0   1   5      565.08      410.55     14.23 o
   1   1   5       37.18       35.92      2.38 o
   2   1   5      781.84      675.31     20.09 o
   3   1   5      303.76      303.19      9.03 o
   4   1   5      436.24      419.55     12.16 o
   5   1   5      116.61      119.22      5.05 o
   6   1   5       70.14       77.79      5.05 o
   7   1   5       82.53       73.48      6.03 o
  -8   2   5        4.19      -11.13     17.35 o
  -7   2   5        2.21       -1.33     12.05 o
  -6   2   5       37.72       32.70      4.09 o
  -5   2   5       22.93       18.03      3.38 o
  -4   2   5      761.45      753.04     24.61 o
  -3   2   5       42.12       41.42      2.67 o
  -2   2   5       51.23       55.90      2.51 o
  -1   2   5      196.98      193.41      6.84 o
   0   2   5      798.60      763.67     21.53 o
   1   2   5     2418.83     2163.05     35.45 o
   2   2   5      280.78      307.79      8.95 o
   3   2   5      263.40      234.78      7.12 o
   4   2   5        0.26        2.66      8.25 o
   5   2   5       25.35       21.82      3.45 o
   6   2   5      101.41       98.21      5.62 o
   7   2   5        4.88        8.18      4.46 o
  -8   3   5       24.54       29.61      5.35 o
  -7   3   5        4.83        2.70     13.49 o
  -6   3   5        3.18        2.23     11.57 o
  -5   3   5      295.53      295.41      9.03 o
  -4   3   5      122.80      109.96      4.03 o
  -3   3   5        9.51        4.49      7.00 o
  -2   3   5      137.47      154.52      5.50 o
  -1   3   5      168.09      159.09      5.36 o
   0   3   5       46.80       44.47      2.42 o
   1   3   5      127.66      112.34      3.92 o
   2   3   5      469.13      381.44     13.31 o
   3   3   5       53.45       51.37      3.25 o
   4   3   5       54.13       44.25      3.42 o
   5   3   5       29.84       26.71      3.63 o
   6   3   5       49.21       43.39      4.69 o
   7   3   5        4.63      -12.54     14.88 o
  -8   4   5       50.00       50.03      6.13 o
  -7   4   5       58.23       55.06      5.46 o
  -6   4   5       27.95       29.62      4.01 o
  -5   4   5      148.11      135.50      4.99 o
  -4   4   5      724.57      683.26     20.99 o
  -3   4   5      407.36      388.18     13.30 o
  -2   4   5     1509.80     1473.55     31.67 o
  -1   4   5       59.70       84.19      2.86 o
   0   4   5      336.09      366.17     11.13 o
   1   4   5      185.51      191.79      5.75 o
   2   4   5      168.70      165.12      5.55 o
   3   4   5      595.93      552.45     17.83 o
   4   4   5       14.26       -6.54     11.05 o
   5   4   5       73.57       64.23      4.47 o
   6   4   5       47.02       40.69      4.73 o
   7   4   5        2.39       -1.61     14.59 o
  -8   5   5        5.03        3.38      5.50 o
  -7   5   5       93.79       96.14      5.85 o
  -6   5   5       21.08       17.55      4.11 o
  -5   5   5       79.48       88.23      4.46 o
  -4   5   5      190.32      190.53      6.13 o
  -3   5   5      102.93      128.98      3.93 o
  -2   5   5      354.72      337.96     11.03 o
  -1   5   5      133.39      138.06      4.71 o
   0   5   5      410.98      360.34     12.19 o
   1   5   5      397.46      385.55     12.25 o
   2   5   5       45.05       45.19      2.86 o
   3   5   5      116.45      113.24      4.22 o
   4   5   5       31.10       21.62      3.38 o
   5   5   5      179.55      177.84      6.21 o
   6   5   5        0.48      -15.30     15.30 o
   7   5   5       50.06       50.82      5.49 o
  -8   6   5       30.95       31.78      6.03 o
  -7   6   5        0.00       11.71     13.49 o
  -6   6   5        9.53       12.17      3.84 o
  -5   6   5      174.84      163.49      6.16 o
  -4   6   5        7.70        6.13      8.97 o
  -3   6   5      338.59      372.29     10.75 o
  -2   6   5      103.57      111.89      4.03 o
  -1   6   5       88.31       91.99      3.44 o
   0   6   5      441.48      404.74     14.17 o
   1   6   5        8.61        4.63      7.21 o
   2   6   5      170.29      171.59      6.23 o
   3   6   5        0.04       -1.72      2.69 o
   4   6   5       53.87       45.36      3.74 o
   5   6   5      138.38      129.00      5.55 o
   6   6   5        0.20        9.97     12.49 o
   7   6   5       35.64       46.54      5.52 o
  -8   7   5        3.10        1.80     17.16 o
  -7   7   5       36.43       25.59      5.17 o
  -6   7   5       66.32       66.49      4.76 o
  -5   7   5      211.55      201.31      7.07 o
  -4   7   5        1.42       -8.32      9.69 o
  -3   7   5      225.11      211.05      7.93 o
  -2   7   5        8.96        4.31      7.80 o
  -1   7   5     1717.45     1526.39     34.46 o
   0   7   5      325.89      289.46     10.46 o
   1   7   5       47.59       44.57      2.79 o
   2   7   5       14.21        9.41      2.56 o
   3   7   5       13.54        7.27      9.36 o
   4   7   5      430.64      379.20     14.28 o
   5   7   5       72.79       68.89      4.87 o
   6   7   5       16.63       -2.95     17.31 o
   7   7   5        9.87        6.93     15.61 o
  -8   8   5        0.46       -5.52      5.52 o
  -7   8   5       33.63        6.28     16.37 o
  -6   8   5       14.21       12.11      4.38 o
  -5   8   5        9.61        9.09     12.45 o
  -4   8   5      236.28      236.76      7.18 o
  -3   8   5        2.64        8.58      2.65 o
  -2   8   5      453.32      440.69     14.19 o
  -1   8   5        0.21       -3.65      7.82 o
   0   8   5       35.23       42.62      2.94 o
   1   8   5      228.97      239.48      7.39 o
   2   8   5        3.48       -8.47      8.56 o
   3   8   5      437.48      425.91     13.87 o
   4   8   5       38.05       41.32     11.18 o
   5   8   5        0.04      -12.39     12.39 o
   6   8   5       92.32       93.91      6.32 o
   7   8   5       15.60       15.80      5.62 o
  -7   9   5        0.62        0.33      5.04 o
  -6   9   5       34.53       28.43      4.78 o
  -5   9   5       11.79        8.37     12.26 o
  -4   9   5       85.98       87.30      4.53 o
  -3   9   5       73.47       74.21      4.10 o
  -2   9   5      109.72      104.88      4.13 o
  -1   9   5      192.12      211.16      6.25 o
   0   9   5       78.15       77.91      3.58 o
   1   9   5       70.37       66.82      3.57 o
   2   9   5        0.09      -10.00     10.00 o
   3   9   5       30.98       32.38      3.62 o
   4   9   5        1.22       -3.53     11.47 o
   5   9   5        0.05       -2.74     12.37 o
   6   9   5        6.66        0.00     16.31 o
   7   9   5        2.93        9.27     18.17 o
  -7  10   5       19.78       28.43      5.40 o
  -6  10   5        7.55       -5.83     15.14 o
  -5  10   5       20.05       21.45      4.01 o
  -4  10   5       27.25       33.24      3.92 o
  -3  10   5        0.87        4.94      8.92 o
  -2  10   5      289.54      300.01      9.13 o
  -1  10   5      341.63      344.76     11.12 o
   0  10   5        7.28        2.84      2.87 o
   1  10   5      461.36      432.31     12.74 o
   2  10   5       12.23       10.15      3.13 o
   3  10   5       33.96       33.15      3.66 o
   4  10   5      215.39      220.07      7.29 o
   5  10   5       70.62       66.69      5.33 o
   6  10   5       42.46       40.12      5.84 o
  -7  11   5       36.06       41.03      6.19 o
  -6  11   5        0.01        2.90      4.44 o
  -5  11   5       17.86        7.99     14.88 o
  -4  11   5        3.03        9.51      3.51 o
  -3  11   5        3.02      -10.63     10.63 o
  -2  11   5      193.64      205.15      6.78 o
  -1  11   5      172.71      161.91      5.15 o
   0  11   5      199.90      193.85      6.89 o
   1  11   5       33.43       28.86      3.37 o
   2  11   5        7.12       13.41      3.22 o
   3  11   5       36.13       39.25      3.96 o
   4  11   5       67.54       74.68      5.09 o
   5  11   5       21.91       25.08      4.79 o
   6  11   5        1.88       12.10     15.16 o
  -7  12   5       16.15       11.00     17.40 o
  -6  12   5        0.01       -2.23      4.59 o
  -5  12   5       11.04        4.22     12.57 o
  -4  12   5       42.06       33.75      4.40 o
  -3  12   5       44.68       44.53      4.13 o
  -2  12   5       88.88       79.25      4.53 o
  -1  12   5       19.91       27.57      3.31 o
   0  12   5       86.28       78.64      4.34 o
   1  12   5        7.18       -4.20     10.54 o
   2  12   5        0.57        2.26     10.85 o
   3  12   5        0.77        3.72     10.06 o
   4  12   5       21.10       20.70      4.57 o
   5  12   5        0.87       11.05     13.85 o
   6  12   5       12.75       14.26      5.54 o
  -6  13   5        0.12       13.44     16.72 o
  -5  13   5       82.91       89.81      6.16 o
  -4  13   5       33.88       26.76      4.39 o
  -3  13   5       74.46       74.34      4.69 o
  -2  13   5      144.05      130.90      5.55 o
  -1  13   5       33.31       22.36      3.80 o
   0  13   5      189.82      179.76      5.97 o
   1  13   5       87.12       78.20      4.62 o
   2  13   5       23.63       17.73      3.85 o
   3  13   5       10.41       13.72      4.08 o
   4  13   5       14.61       12.93      4.82 o
   5  13   5        6.45        8.30     13.68 o
  -6  14   5        2.75      -10.57     17.54 o
  -5  14   5        0.23       -4.96      4.96 o
  -4  14   5       53.32       59.95      5.06 o
  -3  14   5       42.93       47.11      4.73 o
  -2  14   5        2.61        0.00     11.22 o
  -1  14   5       64.41       66.55      4.64 o
   0  14   5        8.00       13.71      3.51 o
   1  14   5      176.68      168.30      6.14 o
   2  14   5       27.27       26.15      4.21 o
   3  14   5       38.01       32.93      4.80 o
   4  14   5        7.16        6.86      4.94 o
   5  14   5        4.56       -3.48     17.71 o
  -6  15   5        3.68        6.67      5.54 o
  -5  15   5        1.44        3.32     15.41 o
  -4  15   5        0.97       -1.51     13.75 o
  -3  15   5        0.00      -11.14     12.70 o
  -2  15   5       82.54       68.83      5.28 o
  -1  15   5       18.93       19.92      4.12 o
   0  15   5        0.68        6.38     10.52 o
   1  15   5        8.20        3.03      3.96 o
   2  15   5        0.12       -0.97      3.90 o
   3  15   5       16.52       11.24      4.76 o
   4  15   5       13.75        8.24     17.83 o
   5  15   5        5.05        9.17     15.90 o
  -5  16   5        0.01        1.75     14.05 o
  -4  16   5       44.50       55.02      5.66 o
  -3  16   5        0.19       -4.47     14.53 o
  -2  16   5       36.26       32.25      4.87 o
  -1  16   5        0.55        6.88     10.74 o
   0  16   5       14.98       12.37      4.09 o
   1  16   5       11.78      -18.12     18.12 o
   2  16   5        1.91        5.94     13.37 o
   3  16   5       39.96       39.44      5.62 o
   4  16   5       12.17       18.32      5.40 o
  -4  17   5        0.24        0.00     16.25 o
  -3  17   5        1.80        6.36     16.07 o
  -2  17   5       28.56       41.20      5.20 o
  -1  17   5       12.87       -4.43     14.91 o
   0  17   5       12.94        8.87     15.55 o
   1  17   5        6.61        0.60      4.47 o
   2  17   5        2.80        4.76     16.48 o
   3  17   5       15.99       20.53      5.25 o
  -4  18   5        0.21        3.62     15.33 o
  -3  18   5        1.12        0.35      5.04 o
  -2  18   5        0.87      -11.34     15.45 o
  -1  18   5        6.18      -17.33     17.33 o
   0  18   5       12.22      -16.82     16.82 o
   1  18   5        0.09      -16.27     16.27 o
   2  18   5        5.42        6.43      4.94 o
   3  18   5        1.10      -12.61     17.18 o
  -3  19   5        0.12       -9.01     16.70 o
  -2  19   5        0.01      -13.83     17.03 o
  -1  19   5       18.72       14.20      5.46 o
   0  19   5       27.38       24.35      5.40 o
   1  19   5        2.67       13.82     15.26 o
   2  19   5        0.14       -5.40     16.20 o
  -1  20   5       19.60       14.44     17.95 o
   0  20   5        3.25       12.45      5.20 o
  -8   0   6        4.60       -1.62     14.76 o
  -7   0   6      106.15       90.44      5.85 o
  -6   0   6      360.51      368.80     12.09 o
  -5   0   6      712.57      695.66     21.23 o
  -4   0   6       55.20       71.28      3.62 o
  -3   0   6      126.40      114.97      3.98 o
  -2   0   6       23.59       30.95      2.62 o
  -1   0   6     1513.21     1371.50     30.21 o
   0   0   6       47.69       50.74      2.64 o
   1   0   6        2.97       -7.05      7.05 o
   2   0   6       17.41       18.62      2.39 o
   3   0   6      483.92      445.23     14.40 o
   4   0   6      153.38      150.45      4.95 o
   5   0   6      233.70      232.21      8.16 o
   6   0   6       19.09       31.50      4.61 o
   7   0   6        5.43        3.25     10.80 o
  -8   1   6        1.53       11.20     13.39 o
  -7   1   6       31.21       37.84      4.50 o
  -6   1   6        6.35       -4.49     13.42 o
  -5   1   6       12.64       10.15      3.28 o
  -4   1   6      161.03      170.59      6.31 o
  -3   1   6       67.55       62.39      3.05 o
  -2   1   6      242.57      267.66      9.03 o
  -1   1   6        1.25       -1.66      6.00 o
   0   1   6        6.30       -2.23      8.28 o
   1   1   6      319.80      308.22      9.33 o
   2   1   6       50.18       38.81      2.89 o
   3   1   6       74.98       68.04      3.64 o
   4   1   6       10.76        9.39      2.91 o
   5   1   6        4.87       -9.22     11.77 o
   6   1   6       37.98       45.23      4.52 o
   7   1   6       11.56        9.79     14.87 o
  -8   2   6       15.10       10.33      5.13 o
  -7   2   6        1.19        8.13     12.35 o
  -6   2   6       19.59       17.71      3.83 o
  -5   2   6       11.78       14.08      3.20 o
  -4   2   6       65.26       71.07      3.68 o
  -3   2   6       98.05      106.99      4.02 o
  -2   2   6      240.99      207.83      6.39 o
  -1   2   6        3.06        6.95      2.04 o
   0   2   6      652.08      592.04     19.91 o
   1   2   6      284.01      277.79      8.91 o
   2   2   6      620.42      519.45     18.22 o
   3   2   6       48.94       43.66      3.29 o
   4   2   6        0.27      -10.61     10.61 o
   5   2   6       19.22        6.88     11.70 o
   6   2   6       26.92       18.98      5.24 o
   7   2   6       76.51       74.32      6.39 o
  -8   3   6       14.75        2.96      5.47 o
  -7   3   6        2.59       -9.65     15.48 o
  -6   3   6       17.92       15.50      3.84 o
  -5   3   6      132.09      114.82      4.94 o
  -4   3   6      370.50      370.84     13.92 o
  -3   3   6       30.56       33.51      2.91 o
  -2   3   6      605.38      583.03     18.09 o
  -1   3   6       68.59       61.45      2.79 o
   0   3   6      134.56      137.83      4.48 o
   1   3   6      775.69      691.28     22.78 o
   2   3   6       27.43       27.41      2.74 o
   3   3   6      781.20      725.40     24.44 o
   4   3   6       18.85       16.13      3.31 o
   5   3   6      143.24      133.83      5.88 o
   6   3   6      115.56      107.94      6.24 o
   7   3   6        6.99       10.99      4.99 o
  -8   4   6        5.38        1.67     16.00 o
  -7   4   6       33.60       33.63      4.98 o
  -6   4   6       71.31       67.39      4.87 o
  -5   4   6       92.36       89.83      4.63 o
  -4   4   6        5.28        5.18      3.03 o
  -3   4   6        0.32        5.15      6.74 o
  -2   4   6        2.85       -0.66      6.00 o
  -1   4   6       44.17       48.05      2.71 o
   0   4   6      154.92      154.73      5.20 o
   1   4   6        8.01        8.36      2.30 o
   2   4   6        2.89        1.49      7.45 o
   3   4   6        9.55        7.75      8.30 o
   4   4   6        0.91        1.82      3.05 o
   5   4   6      161.14      158.65      6.03 o
   6   4   6        0.67        2.82      4.18 o
   7   4   6       55.29       60.24      6.30 o
  -8   5   6        4.75        5.11      5.27 o
  -7   5   6       78.65       73.87      5.68 o
  -6   5   6        0.95        1.22      3.68 o
  -5   5   6       17.09       22.83      3.38 o
  -4   5   6       55.12       58.77      3.62 o
  -3   5   6       91.00       84.13      3.70 o
  -2   5   6       65.20       51.57      3.16 o
  -1   5   6      221.93      205.57      6.87 o
   0   5   6        6.57        1.32      7.00 o
   1   5   6        0.28        2.10      5.96 o
   2   5   6      145.29      130.13      6.22 o
   3   5   6       21.77       22.42      3.04 o
   4   5   6       15.82       13.44      3.29 o
   5   5   6        4.81        1.22     11.78 o
   6   5   6       18.10       -4.34     16.06 o
   7   5   6        0.01       -5.10     15.33 o
  -8   6   6       13.17        0.00     17.30 o
  -7   6   6        5.18        2.97     14.84 o
  -6   6   6       36.36       29.09      4.30 o
  -5   6   6       33.73       37.77      3.91 o
  -4   6   6        2.06        0.00      7.73 o
  -3   6   6      277.18      282.79      9.48 o
  -2   6   6       73.51       67.18      3.29 o
  -1   6   6       40.01       44.77      2.95 o
   0   6   6      291.97      312.00     10.61 o
   1   6   6      236.35      229.19      7.09 o
   2   6   6      884.05      856.64     26.95 o
   3   6   6        2.46       -0.94      8.14 o
   4   6   6        8.36        3.57      3.57 o
   5   6   6       18.03       -1.27     12.93 o
   6   6   6       88.96       94.22      6.13 o
   7   6   6       37.29       30.71      6.04 o
  -8   7   6        0.70      -21.18     21.18 o
  -7   7   6       10.57       12.30     15.84 o
  -6   7   6       30.68       28.75      4.50 o
  -5   7   6      136.66      139.81      5.55 o
  -4   7   6        1.15       -1.37      3.12 o
  -3   7   6       38.35       41.06      3.45 o
  -2   7   6       22.70       28.57      2.85 o
  -1   7   6      175.96      180.01      4.76 o
   0   7   6       37.30       40.38      3.06 o
   1   7   6      412.81      391.02     13.02 o
   2   7   6      177.45      160.12      5.67 o
   3   7   6       69.17       72.12      4.18 o
   4   7   6       17.57        7.91     11.56 o
   5   7   6        0.51        8.40      3.82 o
   6   7   6       22.56        1.53     17.76 o
   7   7   6        9.32        9.31      5.55 o
  -7   8   6       58.45       54.09      5.77 o
  -6   8   6       74.95       66.44      5.46 o
  -5   8   6       58.07       63.77      4.58 o
  -4   8   6        2.59        4.11     10.37 o
  -3   8   6        5.56        4.02      2.98 o
  -2   8   6      611.81      555.91     19.02 o
  -1   8   6      489.47      427.27     14.46 o
   0   8   6      237.67      222.85      6.95 o
   1   8   6      174.14      159.80      5.86 o
   2   8   6       10.32        8.02      2.94 o
   3   8   6      128.44      124.14      5.14 o
   4   8   6       94.37       95.20      5.21 o
   5   8   6        2.35       -5.49     11.72 o
   6   8   6        9.02       -3.18     15.05 o
  -7   9   6       28.12       27.52      5.77 o
  -6   9   6       66.70       79.78      5.59 o
  -5   9   6        0.92       -0.13      3.81 o
  -4   9   6      291.96      293.93      9.20 o
  -3   9   6        0.10       -8.75     10.83 o
  -2   9   6      631.90      641.66     20.02 o
  -1   9   6       38.01       40.07      3.26 o
   0   9   6       13.40       14.91      2.93 o
   1   9   6       71.30       63.30      3.72 o
   2   9   6       82.53       91.25      4.28 o
   3   9   6      301.28      276.73      9.21 o
   4   9   6       62.62       67.49      4.86 o
   5   9   6        5.75        4.29     12.22 o
   6   9   6       38.39       40.00      5.91 o
  -7  10   6       22.90       26.67      5.78 o
  -6  10   6        5.84        8.91     12.33 o
  -5  10   6        0.31      -11.68     11.75 o
  -4  10   6        0.45        3.44      9.80 o
  -3  10   6        4.01        8.39      3.13 o
  -2  10   6      419.37      426.43     12.30 o
  -1  10   6        0.04        6.48      7.34 o
   0  10   6      169.24      153.69      5.73 o
   1  10   6       52.03       43.18      3.62 o
   2  10   6       54.68       57.87      3.90 o
   3  10   6       55.60       54.81      4.60 o
   4  10   6        3.24        9.14     12.93 o
   5  10   6       21.55       -1.50     16.69 o
   6  10   6        0.56        2.58      5.20 o
  -7  11   6        0.07       -1.78     13.99 o
  -6  11   6       22.49       36.63      4.82 o
  -5  11   6       75.97       70.99      5.40 o
  -4  11   6        0.02        7.30     10.09 o
  -3  11   6        0.42        2.21      9.37 o
  -2  11   6        8.80       -6.19     11.29 o
  -1  11   6       18.78       26.35      3.27 o
   0  11   6      155.36      152.30      5.14 o
   1  11   6        3.59        4.14      9.31 o
   2  11   6        0.00       -3.23      3.44 o
   3  11   6        7.88        8.58     10.26 o
   4  11   6        3.29        1.37     13.68 o
   5  11   6       54.13       57.01      5.68 o
   6  11   6        4.81       -5.35     17.40 o
  -6  12   6        8.82       13.00     14.35 o
  -5  12   6      112.62      118.23      6.31 o
  -4  12   6        0.00       -3.99      3.99 o
  -3  12   6        0.63        2.36     10.93 o
  -2  12   6       29.47       31.06      4.15 o
  -1  12   6      116.89      104.69      5.00 o
   0  12   6       57.44       69.94      4.32 o
   1  12   6        2.86       -1.11     10.94 o
   2  12   6        9.39       14.47      3.48 o
   3  12   6       79.57       93.30      5.57 o
   4  12   6      129.25      132.91      6.42 o
   5  12   6       26.59       14.73     16.93 o
  -6  13   6       10.06        9.19      5.17 o
  -5  13   6        0.17      -15.17     16.35 o
  -4  13   6       16.81       10.95      4.41 o
  -3  13   6       20.87        6.29     11.87 o
  -2  13   6       14.43       12.92      4.06 o
  -1  13   6        0.17        4.60     10.79 o
   0  13   6        0.57       -1.62      3.48 o
   1  13   6        0.63        8.33     12.19 o
   2  13   6       32.01       31.41      4.11 o
   3  13   6        3.78        2.76     13.30 o
   4  13   6        2.70       10.70     14.59 o
   5  13   6        1.16       -1.71     15.62 o
  -6  14   6        7.75       12.48     14.16 o
  -5  14   6        2.24        0.00     14.05 o
  -4  14   6        9.36        9.74      4.60 o
  -3  14   6        0.04        0.27      4.11 o
  -2  14   6       20.28       14.73      4.24 o
  -1  14   6        0.30        6.30      3.51 o
   0  14   6       14.49       10.89      3.90 o
   1  14   6       22.57        6.39     12.94 o
   2  14   6       23.90       20.00      4.19 o
   3  14   6        6.15       -2.93     15.83 o
   4  14   6        4.11       -4.83     16.84 o
   5  14   6        0.47        5.39     13.81 o
  -5  15   6        0.26        1.35      5.11 o
  -4  15   6       13.36       11.56      4.73 o
  -3  15   6        0.13       -1.43     15.08 o
  -2  15   6       20.72       19.17      4.42 o
  -1  15   6        6.96        7.77     11.29 o
   0  15   6       14.23      -10.62     15.64 o
   1  15   6       14.08       10.92     13.10 o
   2  15   6        3.00        6.05      4.12 o
   3  15   6       20.43       17.08      4.66 o
   4  15   6        0.75       -0.17      4.95 o
  -5  16   6        1.37        3.56     15.08 o
  -4  16   6        0.99       -3.27     16.00 o
  -3  16   6       13.53       12.95      4.77 o
  -2  16   6        0.02       -8.72     13.95 o
  -1  16   6        0.82        4.25     13.23 o
   0  16   6       33.24       40.34      4.86 o
   1  16   6        0.12        9.48      4.11 o
   2  16   6        0.00        0.00     11.48 o
   3  16   6        8.49      -14.82     17.25 o
   4  16   6        1.25       10.75     15.62 o
  -4  17   6        2.73      -17.27     19.71 o
  -3  17   6        8.71        4.87     16.30 o
  -2  17   6       47.54       37.68      5.49 o
  -1  17   6      108.54      108.44      6.51 o
   0  17   6        2.36        4.56     12.99 o
   1  17   6       39.63       37.23      5.54 o
   2  17   6        9.71        8.16     16.56 o
   3  17   6       34.40       13.95     19.09 o
  -3  18   6        7.46        8.10      5.19 o
  -2  18   6       52.99       61.00      6.33 o
  -1  18   6        5.64        6.48     14.58 o
   0  18   6       33.69       35.18      5.40 o
   1  18   6        6.29        3.32     16.01 o
   2  18   6       17.24        0.00     17.16 o
  -2  19   6        0.50        1.76     16.86 o
  -1  19   6       24.46       31.41      5.61 o
   0  19   6        0.98        0.00      5.15 o
   1  19   6       37.79       21.73      6.24 o
  -8   1   7        3.33        0.67      5.17 o
  -7   1   7        8.48        4.25     13.77 o
  -6   1   7       10.22        9.14      3.68 o
  -5   1   7      142.63      121.34      5.27 o
  -4   1   7        0.33       -9.11      9.11 o
  -3   1   7      283.49      270.09      9.51 o
  -2   1   7       25.17       20.94      2.56 o
  -1   1   7        9.81       10.92      2.28 o
   0   1   7      361.86      331.05     10.55 o
   1   1   7      136.06      140.88      5.14 o
   2   1   7      129.84      110.69      4.11 o
   3   1   7       61.84       58.30      3.68 o
   4   1   7        6.14        2.13      8.60 o
   5   1   7       89.10       92.46      5.23 o
   6   1   7        2.48       -2.95     13.89 o
   7   1   7       19.30        1.73     18.37 o
  -8   2   7        0.49      -15.20     15.29 o
  -7   2   7       97.18       98.84      6.11 o
  -6   2   7        9.29        7.29     11.97 o
  -5   2   7      193.00      189.84      6.48 o
  -4   2   7       23.89       17.39      3.08 o
  -3   2   7      289.83      269.76      8.27 o
  -2   2   7      355.44      382.50     12.24 o
  -1   2   7      163.76      147.92      6.83 o
   0   2   7       83.26       97.14      3.61 o
   1   2   7      134.81      131.78      4.83 o
   2   2   7       50.08       51.76      3.41 o
   3   2   7      483.71      459.45     17.78 o
   4   2   7       19.31       15.05      3.54 o
   5   2   7       20.30       24.59      4.16 o
   6   2   7       12.06        2.97     15.32 o
   7   2   7        4.99        0.00     15.91 o
  -8   3   7        9.28       13.63     15.06 o
  -7   3   7        0.95        7.25     13.13 o
  -6   3   7       77.80       68.26      5.07 o
  -5   3   7        1.18      -12.37     12.37 o
  -4   3   7      249.72      222.14      7.13 o
  -3   3   7        0.35       -0.80      9.20 o
  -2   3   7       17.56       16.92      2.62 o
  -1   3   7       17.80       23.50      2.45 o
   0   3   7       47.98       49.40      3.01 o
   1   3   7        0.11       -2.23      6.41 o
   2   3   7        0.38       -4.13      7.67 o
   3   3   7      125.00      110.67      4.66 o
   4   3   7       58.78       56.10      4.13 o
   5   3   7        5.09      -13.42     13.42 o
   6   3   7       11.65       10.51     14.31 o
   7   3   7        0.04       -5.27     13.60 o
  -8   4   7        0.46        6.93     19.23 o
  -7   4   7        3.12      -16.31     16.31 o
  -6   4   7       60.55       58.37      4.88 o
  -5   4   7      124.64      121.77      5.45 o
  -4   4   7      586.01      568.69     17.83 o
  -3   4   7       51.04       63.99      3.61 o
  -2   4   7       37.16       32.12      2.90 o
  -1   4   7       12.52       14.78      2.36 o
   0   4   7      474.48      453.51     14.24 o
   1   4   7      926.31      850.67     28.60 o
   2   4   7        1.23        3.15      2.52 o
   3   4   7       49.01       50.38      3.65 o
   4   4   7       45.31       41.01      4.05 o
   5   4   7      139.42      138.53      6.16 o
   6   4   7       97.22       93.01      6.19 o
  -8   5   7       15.56        7.07      5.83 o
  -7   5   7       15.07        7.56     13.69 o
  -6   5   7        6.33        0.00     13.23 o
  -5   5   7      224.55      228.22      6.53 o
  -4   5   7      137.13      134.06      4.78 o
  -3   5   7      422.57      452.55     13.71 o
  -2   5   7        4.66        2.37      6.04 o
  -1   5   7      151.93      133.81      4.96 o
   0   5   7      456.12      468.67     14.84 o
   1   5   7      205.61      215.19      6.38 o
   2   5   7      167.33      153.23      5.81 o
   3   5   7        2.87        6.00      8.71 o
   4   5   7       70.50       60.00      4.60 o
   5   5   7      165.76      161.33      6.76 o
   6   5   7       26.47       29.29      5.17 o
  -8   6   7       25.92       34.54      5.49 o
  -7   6   7        6.31       -1.40      4.83 o
  -6   6   7        0.07       -4.00     12.49 o
  -5   6   7        3.05       -6.89     11.44 o
  -4   6   7       31.61       32.27      3.74 o
  -3   6   7      207.10      214.56      6.63 o
  -2   6   7        0.56       -0.83      8.43 o
  -1   6   7       10.12        7.38      2.71 o
   0   6   7       32.69       32.19      3.10 o
   1   6   7       67.12       69.53      3.67 o
   2   6   7       32.95       33.10      3.31 o
   3   6   7        0.59        0.00      9.89 o
   4   6   7       46.16       44.66      4.69 o
   5   6   7        0.01       -1.37     11.98 o
   6   6   7       18.06       25.55      5.02 o
  -7   7   7       11.84       15.49      5.17 o
  -6   7   7        3.81       -9.64     10.93 o
  -5   7   7       16.65       17.92      3.95 o
  -4   7   7       25.29       15.23      3.52 o
  -3   7   7        1.90       -2.91      3.03 o
  -2   7   7       44.94       49.01      3.58 o
  -1   7   7      106.70      102.86      4.19 o
   0   7   7       96.49       95.29      4.09 o
   1   7   7        5.58        9.04      2.69 o
   2   7   7       82.31       83.97      4.37 o
   3   7   7       26.96       32.99      3.63 o
   4   7   7       32.16       32.16      4.25 o
   5   7   7       66.09       87.71      5.50 o
   6   7   7       12.30        4.92     15.32 o
  -7   8   7        0.49        3.29     13.29 o
  -6   8   7        5.14       10.00     13.09 o
  -5   8   7        0.48        1.24     11.95 o
  -4   8   7      120.87      129.68      5.27 o
  -3   8   7       59.28       63.59      4.12 o
  -2   8   7        0.80       -9.23      9.33 o
  -1   8   7       11.18        7.12      9.47 o
   0   8   7       26.82       34.56      3.32 o
   1   8   7      111.26      114.06      4.66 o
   2   8   7      124.52      126.92      4.87 o
   3   8   7        0.02        3.39      8.70 o
   4   8   7       14.27       15.64      5.56 o
   5   8   7       20.19       21.90      4.68 o
   6   8   7       26.94       35.54      5.86 o
  -7   9   7        1.00        1.03      5.46 o
  -6   9   7       45.56       43.78      5.31 o
  -5   9   7       17.63       15.88      4.23 o
  -4   9   7        0.01        0.47      3.54 o
  -3   9   7       18.04        9.45     10.86 o
  -2   9   7        3.14       -0.98      9.66 o
  -1   9   7      169.29      156.00      5.09 o
   0   9   7       31.86       30.10      3.55 o
   1   9   7       11.64       12.43      3.09 o
   2   9   7        8.62       -3.23     11.57 o
   3   9   7       14.33       16.99      3.94 o
   4   9   7       35.00       19.16      4.73 o
   5   9   7       15.58       12.22     16.73 o
   6   9   7        0.40       -5.25     16.40 o
  -7  10   7       74.48       73.60      7.00 o
  -6  10   7        8.98        0.00     13.57 o
  -5  10   7        1.57        6.82     14.31 o
  -4  10   7        2.67       -1.22     11.57 o
  -3  10   7      109.84      108.04      5.23 o
  -2  10   7      527.57      456.92     17.49 o
  -1  10   7        7.77        6.67      3.37 o
   0  10   7      203.49      157.31      7.69 o
   1  10   7       12.04       14.59      3.53 o
   2  10   7        0.52        9.09     10.04 o
   3  10   7      239.73      257.75      8.83 o
   4  10   7       27.52       31.40      4.57 o
   5  10   7       18.97       16.68      5.00 o
  -6  11   7        0.16      -11.27     15.36 o
  -5  11   7       13.07       14.57      4.37 o
  -4  11   7        1.37        2.57     12.38 o
  -3  11   7       13.57       14.73      4.05 o
  -2  11   7       56.72       66.41      4.79 o
  -1  11   7        0.67       -1.08      9.40 o
   0  11   7      167.05      176.44      6.35 o
   1  11   7        2.75        2.26      3.27 o
   2  11   7      127.39      126.49      5.66 o
   3  11   7        1.24        9.22     12.57 o
   4  11   7       23.71       26.73      4.75 o
   5  11   7       22.37      -13.24     16.89 o
  -6  12   7        4.08        1.67     13.45 o
  -5  12   7        7.83       10.51     11.91 o
  -4  12   7        4.90       -1.36     12.89 o
  -3  12   7       56.45       52.70      4.77 o
  -2  12   7       10.19        8.28     12.52 o
  -1  12   7       27.65       11.51     13.42 o
   0  12   7        9.48        7.28      3.57 o
   1  12   7        3.01        2.88      3.42 o
   2  12   7        9.64       11.48     12.30 o
   3  12   7        4.11        2.23      4.38 o
   4  12   7       20.97       20.65      5.26 o
   5  12   7        1.15      -17.26     17.26 o
  -6  13   7        4.57       -8.80     17.61 o
  -5  13   7        1.77       11.08     13.88 o
  -4  13   7        2.67        1.44     12.11 o
  -3  13   7       24.19       19.71      4.53 o
  -2  13   7       47.55       54.79      4.57 o
  -1  13   7       76.16       62.01      4.89 o
   0  13   7       40.73       47.80      4.43 o
   1  13   7        0.90       -3.83     14.55 o
   2  13   7       40.26       35.89      4.53 o
   3  13   7       11.40       11.75      4.38 o
   4  13   7       70.55       63.92      6.24 o
  -5  14   7        4.96       11.63     14.59 o
  -4  14   7        2.77       -3.04     11.88 o
  -3  14   7       12.04       11.32     12.51 o
  -2  14   7      112.47      101.43      5.92 o
  -1  14   7       58.53       67.21      5.20 o
   0  14   7       15.71       -2.65     10.89 o
   1  14   7        9.39       12.26     14.97 o
   2  14   7        0.74       -4.32     12.38 o
   3  14   7       44.67       46.75      5.66 o
   4  14   7       24.66       30.98      5.59 o
  -5  15   7        5.15       -1.75     16.61 o
  -4  15   7        7.86       13.69      4.76 o
  -3  15   7       11.76        5.73      4.54 o
  -2  15   7        3.97        7.05      4.27 o
  -1  15   7        1.30        6.45      4.03 o
   0  15   7       12.18       16.49      4.67 o
   1  15   7       13.31       22.06      4.52 o
   2  15   7        7.01       12.07      4.43 o
   3  15   7        6.97        6.57      5.11 o
  -4  16   7        3.22        5.10     15.23 o
  -3  16   7        0.11      -14.39     15.67 o
  -2  16   7        0.09        3.36      4.51 o
  -1  16   7        0.42        7.49     13.58 o
   0  16   7       19.19       17.91      4.81 o
   1  16   7        4.30       10.82     12.27 o
   2  16   7        9.19       -9.74     18.30 o
   3  16   7        3.92        0.00      5.36 o
  -3  17   7        0.08       -5.09     17.14 o
  -2  17   7       10.60        8.15     17.09 o
  -1  17   7        3.46        7.99     14.48 o
   0  17   7       15.85        1.61     15.96 o
   1  17   7        1.65       -8.22     17.01 o
   2  17   7        1.58       13.77     16.50 o
  -2  18   7        0.01       -1.73     16.44 o
  -1  18   7       13.79       -5.10     17.18 o
   0  18   7        5.21      -18.38     18.38 o
   1  18   7        2.67       -2.09      5.36 o
  -8   0   8       37.13       32.83      6.13 o
  -7   0   8        0.02      -16.15     16.15 o
  -6   0   8       69.65       55.94      5.35 o
  -5   0   8       99.81      107.64      5.34 o
  -4   0   8       18.91       15.64      3.32 o
  -3   0   8      438.20      440.97     14.69 o
  -2   0   8       38.21       39.69      3.14 o
  -1   0   8      145.57      161.80      4.50 o
   0   0   8      679.24      661.58     21.34 o
   1   0   8        6.36        0.84      9.13 o
   2   0   8     1500.35     1458.84     31.42 o
   3   0   8       13.74       13.66      3.36 o
   4   0   8       88.23       89.08      5.04 o
   5   0   8       32.42       36.53      4.94 o
   6   0   8       62.97       70.06      6.23 o
  -8   1   8       10.12       -5.29     18.40 o
  -7   1   8        6.89       -7.57     15.13 o
  -6   1   8        4.92        4.16      3.98 o
  -5   1   8       28.49       23.92      4.19 o
  -4   1   8       62.07       67.26      4.25 o
  -3   1   8       18.13        5.28     10.12 o
  -2   1   8       21.81       14.81      2.75 o
  -1   1   8        8.14       -1.57      7.68 o
   0   1   8       60.49       55.65      3.57 o
   1   1   8       43.38       37.58      3.29 o
   2   1   8        3.58       -7.37      9.70 o
   3   1   8        6.87       11.21      3.13 o
   4   1   8      139.87      146.46      5.73 o
   5   1   8       39.11       47.54      4.72 o
   6   1   8       83.50       89.01      6.71 o
  -8   2   8        0.05       -1.78     14.74 o
  -7   2   8        2.20       -0.30      4.59 o
  -6   2   8        7.66        5.24     13.67 o
  -5   2   8       13.01       11.55      3.67 o
  -4   2   8       10.22       13.31      3.18 o
  -3   2   8       15.03       13.19      2.94 o
  -2   2   8       45.43       46.88      3.25 o
  -1   2   8      166.76      165.43      5.66 o
   0   2   8       95.32       95.99      3.81 o
   1   2   8       27.02       26.84      3.01 o
   2   2   8       44.18       41.55      3.64 o
   3   2   8        3.32       -2.10      9.89 o
   4   2   8        1.10       -0.23      3.56 o
   5   2   8       15.73      -14.44     14.44 o
   6   2   8        4.97       -1.62     15.88 o
  -8   3   8        6.51        6.29      5.47 o
  -7   3   8       17.13       21.59      4.81 o
  -6   3   8       29.47       10.63     16.54 o
  -5   3   8       76.60       82.67      4.92 o
  -4   3   8       95.12       87.03     14.49 o
  -3   3   8        6.27       -1.82      8.91 o
  -2   3   8       44.89       45.98      3.37 o
  -1   3   8       29.44       34.71      3.05 o
   0   3   8       21.96       29.09      3.01 o
   1   3   8       22.95       -3.47     11.79 o
   2   3   8        0.35      -11.24     11.24 o
   3   3   8      100.04      114.71      4.87 o
   4   3   8       35.24       31.47      4.13 o
   5   3   8       23.98       21.54      4.85 o
   6   3   8        0.72        1.63      4.72 o
  -7   4   8        8.57        2.98      4.80 o
  -6   4   8       27.97       30.46      4.76 o
  -5   4   8        4.93      -11.77     14.46 o
  -4   4   8        2.96        2.08     11.07 o
  -3   4   8       53.43       60.60      3.98 o
  -2   4   8       16.65       13.01      8.93 o
  -1   4   8       18.78       11.82      2.90 o
   0   4   8       99.78      107.35      4.25 o
   1   4   8       83.75       81.12      4.06 o
   2   4   8       58.42       61.59      3.91 o
   3   4   8        0.01       -1.09     11.14 o
   4   4   8        4.52        6.72      3.71 o
   5   4   8        9.36       -5.74     14.41 o
   6   4   8       23.37       30.00      5.43 o
  -7   5   8        0.02        4.81     13.03 o
  -6   5   8        4.11       -6.93     13.38 o
  -5   5   8       12.87      -12.09     13.41 o
  -4   5   8       10.30        6.21      3.44 o
  -3   5   8      228.89      223.23      7.21 o
  -2   5   8      287.99      292.52      8.71 o
  -1   5   8      170.25      167.01      5.23 o
   0   5   8      218.98      194.83      6.67 o
   1   5   8        4.89       -0.92      8.42 o
   2   5   8       12.51        8.04     10.36 o
   3   5   8       95.70      103.22      4.90 o
   4   5   8        5.49        8.16      3.58 o
   5   5   8       16.87       20.22      4.81 o
   6   5   8        0.20        1.00      4.94 o
  -7   6   8       19.47       14.78     15.83 o
  -6   6   8        4.35        4.29     13.82 o
  -5   6   8      285.31      279.95     10.32 o
  -4   6   8        6.01        7.75     10.15 o
  -3   6   8        0.04       -3.12      3.31 o
  -2   6   8       19.18       15.27      3.25 o
  -1   6   8      152.45      142.33      5.59 o
   0   6   8      607.53      600.67     19.28 o
   1   6   8        1.33       -5.77      9.58 o
   2   6   8       39.84       38.10      3.93 o
   3   6   8        0.28        6.97     10.13 o
   4   6   8       88.38       99.90      5.45 o
   5   6   8       38.82       41.95      5.11 o
   6   6   8        7.71       10.89      5.45 o
  -7   7   8        0.00      -17.30     17.30 o
  -6   7   8        7.01        8.83     14.49 o
  -5   7   8       27.65       23.14      4.43 o
  -4   7   8        7.07        8.52      3.46 o
  -3   7   8      172.84      193.52      6.19 o
  -2   7   8       43.46       51.15      3.90 o
  -1   7   8      193.47      194.94      6.97 o
   0   7   8       24.49       25.18      3.45 o
   1   7   8        0.13        1.00      8.47 o
   2   7   8       12.78        7.07      3.61 o
   3   7   8        1.72        7.22     11.43 o
   4   7   8       60.24       67.25      5.35 o
   5   7   8        2.39      -10.84     14.77 o
   6   7   8        2.08        3.54     13.50 o
  -7   8   8       15.88       -1.74     17.73 o
  -6   8   8       21.02        6.09     15.89 o
  -5   8   8        9.73       -4.03     12.08 o
  -4   8   8        0.64       -1.21     11.85 o
  -3   8   8      118.96      104.59      4.95 o
  -2   8   8      170.00      168.01      7.21 o
  -1   8   8       73.18       63.42      4.13 o
   0   8   8       25.76       21.14      3.53 o
   1   8   8        3.95        5.71      2.98 o
   2   8   8       65.53       64.75      4.54 o
   3   8   8       14.31       13.05      4.10 o
   4   8   8        6.67       11.28     12.44 o
   5   8   8        6.61       11.20     15.82 o
  -7   9   8        0.15       10.74     14.09 o
  -6   9   8        6.43        1.57     15.67 o
  -5   9   8       18.65       16.47      4.51 o
  -4   9   8       10.51        5.65      4.04 o
  -3   9   8        1.44        6.69      3.58 o
  -2   9   8       59.82       54.10      4.46 o
  -1   9   8       70.23       94.12     13.91 o
   0   9   8       61.26       50.93      4.16 o
   1   9   8       87.99       86.70      5.01 o
   2   9   8       10.06        3.57     11.12 o
   3   9   8      182.43      199.21      6.90 o
   4   9   8       15.34       13.16     14.63 o
   5   9   8       64.96       62.60      6.49 o
  -6  10   8        1.91        2.78      4.79 o
  -5  10   8       27.82       27.68      4.77 o
  -4  10   8        9.34       10.53     13.56 o
  -3  10   8       27.12       25.60      4.25 o
  -2  10   8       36.75       39.24      4.02 o
  -1  10   8       30.53       28.96      3.95 o
   0  10   8       44.35       53.82      4.44 o
   1  10   8        1.85        8.20      9.79 o
   2  10   8        5.30        7.50      3.85 o
   3  10   8        7.12        2.46      4.16 o
   4  10   8        0.12        0.00     12.07 o
   5  10   8       42.34       51.95      6.17 o
  -6  11   8        1.97       13.60     15.01 o
  -5  11   8        5.47       -7.62     17.22 o
  -4  11   8        4.05      -11.05     13.61 o
  -3  11   8       20.00       21.49      4.18 o
  -2  11   8       25.35       16.26      4.09 o
  -1  11   8        0.14        2.37     11.42 o
   0  11   8        0.43       -8.34     11.38 o
   1  11   8        1.70        6.19     10.72 o
   2  11   8        1.47        2.64     11.19 o
   3  11   8       21.20       10.18      4.58 o
   4  11   8        0.03        2.38      4.50 o
   5  11   8        0.01      -18.45     18.45 o
  -6  12   8        4.41       14.16     18.21 o
  -5  12   8       24.39       15.93     17.08 o
  -4  12   8       18.19        5.81     13.63 o
  -3  12   8       75.43       74.83      5.28 o
  -2  12   8       13.99       18.77      3.94 o
  -1  12   8        4.41      -11.31     11.85 o
   0  12   8        5.09        0.00     11.59 o
   1  12   8       10.33        9.17     12.48 o
   2  12   8      104.82      105.11      5.88 o
   3  12   8        0.87        1.95      4.27 o
   4  12   8        0.57       -4.97     14.92 o
  -5  13   8        3.78        6.17      5.04 o
  -4  13   8        0.13      -12.24     15.06 o
  -3  13   8       19.93       16.27      4.79 o
  -2  13   8        2.51        1.36     11.48 o
  -1  13   8       13.26        8.01     13.60 o
   0  13   8        0.10        1.34     10.73 o
   1  13   8       12.35       11.08      4.51 o
   2  13   8        5.51       -7.34     13.03 o
   3  13   8        0.49       -2.37      4.47 o
   4  13   8        3.36        0.00     17.15 o
  -5  14   8        0.01        3.49     16.21 o
  -4  14   8        4.30       12.89     14.23 o
  -3  14   8        1.05        3.03     12.81 o
  -2  14   8       47.85       46.23     19.70 o
  -1  14   8      111.09      111.97      6.31 o
   0  14   8        7.26        7.11     13.43 o
   1  14   8       22.93       14.68     16.66 o
   2  14   8        1.74        3.09     13.13 o
   3  14   8        0.91       11.63     13.91 o
  -4  15   8        0.93       -6.78     16.45 o
  -3  15   8       44.12       45.30      5.74 o
  -2  15   8       24.87       -7.66     17.79 o
  -1  15   8       24.76       15.03     18.40 o
   0  15   8        1.11        1.52     12.73 o
   1  15   8        9.25        9.32     12.24 o
   2  15   8       16.35       24.83      5.26 o
   3  15   8       79.48       98.59      6.79 o
  -3  16   8        1.31      -16.35     16.35 o
  -2  16   8       58.20       69.76      6.32 o
  -1  16   8        3.08       14.35     15.38 o
   0  16   8        3.94      -11.21     14.68 o
   1  16   8        0.15       11.52     15.08 o
   2  16   8        2.32        8.62     17.50 o
  -2  17   8        6.43        8.59     14.88 o
  -1  17   8        0.43       -5.07      5.07 o
   0  17   8       23.41       20.37      5.39 o
   1  17   8        4.98       11.49      4.89 o
  -7   1   9        1.09        8.03     13.90 o
  -6   1   9        1.47       -2.80     13.69 o
  -5   1   9       81.24       80.27      5.17 o
  -4   1   9        0.19       -1.08     11.86 o
  -3   1   9       83.18       82.82      4.27 o
  -2   1   9       18.26        2.79     10.57 o
  -1   1   9       48.58       49.48      3.54 o
   0   1   9      135.55      144.95      4.94 o
   1   1   9       32.16       38.61      3.57 o
   2   1   9      105.77      114.69      4.97 o
   3   1   9        8.31       10.38      3.48 o
   4   1   9       58.91       64.69      4.87 o
   5   1   9       25.55       -3.03     16.80 o
   6   1   9       12.86       11.43      5.56 o
  -7   2   9       15.19       -4.85      5.36 o
  -6   2   9      102.60       90.00      6.19 o
  -5   2   9       14.29        6.43      4.10 o
  -4   2   9      298.24      285.28      9.85 o
  -3   2   9        1.89       -5.01     10.72 o
  -2   2   9       34.48       34.95      3.38 o
  -1   2   9      190.04      214.52      6.34 o
   0   2   9      366.15      375.44     11.15 o
   1   2   9      170.27      176.33      5.75 o
   2   2   9       29.63       31.36      3.73 o
   3   2   9       10.49        2.95      3.41 o
   4   2   9       25.52       27.58      4.67 o
   5   2   9       42.67       50.66      5.68 o
  -7   3   9        2.94        8.20     12.78 o
  -6   3   9        0.51        5.72     13.39 o
  -5   3   9       34.94       39.66      4.44 o
  -4   3   9        0.27        4.48     11.31 o
  -3   3   9        5.72        1.03     11.20 o
  -2   3   9       13.23       -3.84     11.20 o
  -1   3   9       13.78       14.20      3.16 o
   0   3   9      104.95      126.23      4.70 o
   1   3   9        0.04       -8.94     10.43 o
   2   3   9       22.16       -1.08     12.37 o
   3   3   9       19.55        1.19     13.11 o
   4   3   9        2.05       -8.10     11.93 o
   5   3   9       19.18       19.24      4.89 o
  -7   4   9       25.61        1.66     18.21 o
  -6   4   9        4.48       -4.35     15.64 o
  -5   4   9       14.32       21.11      3.93 o
  -4   4   9      145.26      150.51      5.69 o
  -3   4   9        1.04       -1.67      3.37 o
  -2   4   9       31.98       33.07      3.45 o
  -1   4   9       39.83       31.47      3.74 o
   0   4   9        9.27        6.31      3.18 o
   1   4   9        5.86        1.02      8.58 o
   2   4   9       11.38       15.54      3.74 o
   3   4   9      115.25      117.30      5.54 o
   4   4   9        9.82       -2.75     14.43 o
   5   4   9       68.50       87.62      6.12 o
  -7   5   9        2.59      -18.99     18.99 o
  -6   5   9        8.98        5.63      4.63 o
  -5   5   9        0.69       -6.54     13.09 o
  -4   5   9        0.11       -4.69     10.50 o
  -3   5   9        5.68        4.30     10.85 o
  -2   5   9        1.61      -10.13     10.59 o
  -1   5   9       38.61       40.40      3.81 o
   0   5   9        4.11       -2.99      9.75 o
   1   5   9        0.55       -0.84      3.13 o
   2   5   9      132.91      136.37      5.53 o
   3   5   9        2.43        3.75     12.57 o
   4   5   9       26.83       39.21      4.63 o
   5   5   9        8.21       13.40      4.96 o
  -7   6   9       21.72       24.03      5.53 o
  -6   6   9        2.74       10.63     12.05 o
  -5   6   9        0.83        8.08     11.74 o
  -4   6   9       12.51       12.46      3.84 o
  -3   6   9       33.80       35.90      4.03 o
  -2   6   9       12.24        8.82      3.26 o
  -1   6   9        0.01       -2.57      3.23 o
   0   6   9       31.79       28.67      3.72 o
   1   6   9       42.59       30.96      3.76 o
   2   6   9        2.83       -6.99     10.75 o
   3   6   9       13.85       -6.42     13.72 o
   4   6   9        0.06        5.76     11.14 o
   5   6   9        0.60       11.40     14.92 o
  -7   7   9        8.81        1.78     15.64 o
  -6   7   9       29.59       30.61      5.35 o
  -5   7   9       25.52       -4.16     16.26 o
  -4   7   9        5.70        6.26     12.27 o
  -3   7   9      266.53      244.43      9.56 o
  -2   7   9       19.80       28.72      3.48 o
  -1   7   9       99.42       88.23      4.71 o
   0   7   9       10.00       13.25      3.33 o
   1   7   9       55.45       51.75      4.43 o
   2   7   9      180.58      183.92      6.43 o
   3   7   9        0.64        6.63     12.52 o
   4   7   9       22.95       13.33     14.82 o
   5   7   9        0.16      -11.69     15.31 o
  -6   8   9       41.92       47.85      5.95 o
  -5   8   9       21.06       20.12      4.50 o
  -4   8   9        0.46      -13.40     13.40 o
  -3   8   9        1.23       -1.08      3.68 o
  -2   8   9       79.13       93.10      5.05 o
  -1   8   9      160.10      170.57      6.03 o
   0   8   9       24.63       24.44      3.73 o
   1   8   9       36.60       34.27      4.21 o
   2   8   9        0.00        1.26     12.51 o
   3   8   9       81.36       85.41      5.72 o
   4   8   9       30.65       34.87      5.36 o
   5   8   9       38.47       44.84      5.66 o
  -6   9   9        3.68        9.98     13.11 o
  -5   9   9        0.01       -2.98     12.93 o
  -4   9   9       19.93       -2.71     15.11 o
  -3   9   9        0.30        7.99      4.80 o
  -2   9   9        1.48        7.18     10.90 o
  -1   9   9       18.41       29.25     12.97 o
   0   9   9        2.68        6.73      3.44 o
   1   9   9        3.14        4.91     10.06 o
   2   9   9        9.44       -9.18     14.30 o
   3   9   9        5.48       -2.86     12.95 o
   4   9   9        0.78        1.57     13.99 o
  -6  10   9        1.26       12.08     14.44 o
  -5  10   9        1.59       -3.10     14.07 o
  -4  10   9       18.94       11.33     15.06 o
  -3  10   9        0.06        3.95     11.27 o
  -2  10   9        0.27      -12.25     12.25 o
  -1  10   9       35.25       47.62      4.52 o
   0  10   9        2.81        8.69     10.40 o
   1  10   9       96.90       97.91      5.62 o
   2  10   9        2.08       -1.37     10.17 o
   3  10   9        1.09        0.00     13.66 o
   4  10   9        4.85       -6.58     17.08 o
  -6  11   9        7.76        1.80     15.80 o
  -5  11   9       20.88       14.56     18.31 o
  -4  11   9       11.98       21.51      4.78 o
  -3  11   9       46.17       48.01      5.44 o
  -2  11   9       20.31       25.25      4.52 o
  -1  11   9        6.31        7.78     13.66 o
   0  11   9       27.26       33.60      4.40 o
   1  11   9        0.00       -5.42     13.13 o
   2  11   9       14.89       15.38      4.60 o
   3  11   9        7.21       -1.41      5.10 o
   4  11   9        1.86        1.71     18.16 o
  -5  12   9        8.50       -3.37     15.92 o
  -4  12   9        0.04        7.30      4.48 o
  -3  12   9        0.83       -4.37     13.11 o
  -2  12   9       46.03       36.38      4.95 o
  -1  12   9       78.76       92.06      5.66 o
   0  12   9       22.91       36.13      4.57 o
   1  12   9       11.14       22.38      4.54 o
   2  12   9        0.49       -2.56      4.34 o
   3  12   9        9.43      -16.74     16.74 o
  -5  13   9        1.92       -2.47      5.19 o
  -4  13   9        1.78      -13.03     15.46 o
  -3  13   9       42.19        6.13     18.38 o
  -2  13   9       18.33       -2.94     14.92 o
  -1  13   9       21.70       19.94      4.63 o
   0  13   9        0.54        2.91     14.04 o
   1  13   9        5.97        4.50     12.83 o
   2  13   9       50.22       48.47      5.77 o
   3  13   9       26.89       22.29      5.71 o
  -4  14   9        0.96       10.26     14.20 o
  -3  14   9       12.03       17.07      5.01 o
  -2  14   9        8.51        9.29     16.32 o
  -1  14   9        0.00        4.58     11.71 o
   0  14   9       33.84       35.31      4.88 o
   1  14   9        3.61        6.48      4.78 o
   2  14   9        2.25       -8.32     16.03 o
  -3  15   9        0.81       -8.49     18.67 o
  -2  15   9        3.97      -18.88     18.88 o
  -1  15   9        0.33      -12.90     16.97 o
   0  15   9        5.06       -1.62     14.78 o
   1  15   9        1.62       -6.68     15.55 o
   2  15   9        4.02       13.99     16.77 o
  -2  16   9       29.15       27.98      5.78 o
  -1  16   9        1.66      -10.23     15.70 o
   0  16   9        1.47      -17.55     17.55 o
  -7   0  10       11.00        9.42      5.25 o
  -6   0  10       68.67       61.88      5.95 o
  -5   0  10        1.31        0.00     12.29 o
  -4   0  10       99.40      107.89      5.34 o
  -3   0  10      122.97      123.30      5.07 o
  -2   0  10        4.19        2.11     10.22 o
  -1   0  10       19.23       22.51      3.62 o
   0   0  10       22.62        8.42     12.80 o
   1   0  10       11.99        5.73      3.56 o
   2   0  10       21.41       19.46      3.70 o
   3   0  10        0.50      -24.16     24.16 o
   4   0  10       47.78       55.25      5.45 o
   5   0  10        1.89        4.96     15.40 o
  -7   1  10        0.09       12.01     15.06 o
  -6   1  10        2.22        0.00     13.26 o
  -5   1  10        0.11        2.69     11.40 o
  -4   1  10       34.04       28.28      4.33 o
  -3   1  10        1.32        3.25      3.45 o
  -2   1  10        0.10       -1.80      3.24 o
  -1   1  10       16.99       12.59      3.53 o
   0   1  10        6.54        5.91      3.34 o
   1   1  10       28.51       30.48      3.83 o
   2   1  10        0.00        7.15      9.89 o
   3   1  10       20.11       31.70      4.25 o
   4   1  10        1.59       -1.46     14.44 o
   5   1  10       20.28        4.97     18.28 o
  -7   2  10        0.03       -6.91     16.11 o
  -6   2  10        1.11        0.00     18.01 o
  -5   2  10        6.21      -14.08     14.08 o
  -4   2  10       18.89       10.28      4.19 o
  -3   2  10      254.81      250.30      8.43 o
  -2   2  10        0.00       -0.39      3.49 o
  -1   2  10       91.50       85.81      4.70 o
   0   2  10        0.67        1.06     10.56 o
   1   2  10        5.42        6.33      3.42 o
   2   2  10       85.65       78.99      5.17 o
   3   2  10        3.38        7.91     12.00 o
   4   2  10       39.85       38.71      5.17 o
   5   2  10        6.78       11.62     14.57 o
  -7   3  10        0.36        5.23     14.88 o
  -6   3  10       56.49       54.25      5.54 o
  -5   3  10       21.16        1.37     15.86 o
  -4   3  10       32.19       32.70      4.46 o
  -3   3  10       12.71        5.61      3.81 o
  -2   3  10        4.98        9.67      3.29 o
  -1   3  10      284.34      287.74      9.92 o
   0   3  10      135.53      146.67      5.54 o
   1   3  10      232.63      239.11      6.86 o
   2   3  10       24.42       29.50      4.16 o
   3   3  10       69.68       76.71      5.47 o
   4   3  10       21.51       21.15      5.05 o
   5   3  10       28.91       28.86      5.97 o
  -7   4  10        5.76        1.76     20.43 o
  -6   4  10        2.97      -16.67     16.67 o
  -5   4  10       19.21       16.99      4.85 o
  -4   4  10        0.63        3.80     10.79 o
  -3   4  10        9.48        9.35     13.52 o
  -2   4  10        8.36       -2.22     11.65 o
  -1   4  10       55.09       54.33      4.53 o
   0   4  10        7.00        2.21     11.03 o
   1   4  10       10.81       14.18      3.85 o
   2   4  10        1.32       -2.47     13.39 o
   3   4  10       41.90       47.54      4.78 o
   4   4  10       44.80       52.23      5.33 o
   5   4  10       13.89       16.86      5.55 o
  -6   5  10        3.17      -12.75     16.25 o
  -5   5  10        5.53       11.97      4.18 o
  -4   5  10       98.53       99.46      5.57 o
  -3   5  10        7.83        9.60     12.35 o
  -2   5  10       14.21       16.09      3.61 o
  -1   5  10       97.51       98.69      4.95 o
   0   5  10       26.73       25.27      3.89 o
   1   5  10        8.57        1.18     11.36 o
   2   5  10        0.08        0.26      3.75 o
   3   5  10        1.95       -0.42      4.15 o
   4   5  10        0.10        1.54     12.36 o
   5   5  10        1.88      -18.09     18.09 o
  -6   6  10        2.09        2.11      4.97 o
  -5   6  10        0.23        4.39     11.87 o
  -4   6  10        1.11       10.64     13.23 o
  -3   6  10      181.12      178.77      6.58 o
  -2   6  10        0.16        5.90     10.66 o
  -1   6  10       68.66       65.86      4.90 o
   0   6  10        5.80       10.53     12.49 o
   1   6  10        0.51       -1.22     12.01 o
   2   6  10      115.91      126.69      6.22 o
   3   6  10        8.52        8.55     12.43 o
   4   6  10       28.17       34.30      5.26 o
  -6   7  10        4.45        6.36      5.14 o
  -5   7  10        4.89      -16.08     16.08 o
  -4   7  10       43.83       44.76      5.06 o
  -3   7  10        0.06        3.83      3.79 o
  -2   7  10        5.85       14.40      3.54 o
  -1   7  10        8.18       12.10      3.56 o
   0   7  10       47.51       56.23      4.64 o
   1   7  10       17.10       25.86      4.13 o
   2   7  10        0.11      -12.64     12.64 o
   3   7  10        0.16       11.75     13.53 o
   4   7  10       18.39       -6.49     19.41 o
  -6   8  10        1.70        1.72      5.15 o
  -5   8  10        2.32      -15.14     15.14 o
  -4   8  10        0.06        1.42      4.43 o
  -3   8  10        0.37        1.33     12.24 o
  -2   8  10        4.20        6.34     12.89 o
  -1   8  10        2.78       12.47     10.65 o
   0   8  10        7.40       -8.82     12.92 o
   1   8  10        9.90        9.70      3.85 o
   2   8  10        0.00       -9.77     13.31 o
   3   8  10        0.77      -15.77     15.77 o
   4   8  10       15.47       11.70     17.13 o
  -6   9  10        8.10        0.00      5.56 o
  -5   9  10       18.02       22.36      5.48 o
  -4   9  10        6.36       -1.47     14.55 o
  -3   9  10        0.28       -0.69      4.09 o
  -2   9  10        3.29      -10.60     15.21 o
  -1   9  10        0.36       -2.60     10.73 o
   0   9  10        7.94        9.08      4.18 o
   1   9  10       14.71        6.82     13.38 o
   2   9  10        0.29       -1.45     14.28 o
   3   9  10        5.17       -6.29     15.22 o
   4   9  10        0.31       -1.21      5.10 o
  -5  10  10        6.00       13.69      4.96 o
  -4  10  10        7.03        0.46      4.63 o
  -3  10  10        3.48        2.88     13.91 o
  -2  10  10       20.68       34.18      4.12 o
  -1  10  10        0.48       -6.81     12.63 o
   0  10  10        0.07        1.24      4.09 o
   1  10  10        0.02       -2.85     13.45 o
   2  10  10        0.00        4.53     10.14 o
   3  10  10       11.97       14.68     15.72 o
  -5  11  10        0.41       10.44     15.86 o
  -4  11  10        8.08      -12.87     16.96 o
  -3  11  10       14.60       12.26      4.62 o
  -2  11  10       28.23       38.11      4.81 o
  -1  11  10        0.25        0.42      4.28 o
   0  11  10        4.38        5.06      4.32 o
   1  11  10       11.96      -10.47     15.83 o
   2  11  10        9.48        7.91     13.04 o
   3  11  10       15.98       15.64      5.46 o
  -4  12  10        1.72      -11.76     18.86 o
  -3  12  10        7.25        4.76     14.78 o
  -2  12  10       11.28       12.22     14.07 o
  -1  12  10       23.97       23.00      4.79 o
   0  12  10       67.52       75.27      6.05 o
   1  12  10        0.11       -1.57     13.66 o
   2  12  10       58.46       66.56      6.43 o
  -4  13  10        0.06      -17.12     17.12 o
  -3  13  10        0.04       -8.31     15.41 o
  -2  13  10        0.28       -4.85      4.85 o
  -1  13  10       18.09       29.08      4.98 o
   0  13  10        0.13        4.78     13.62 o
   1  13  10        0.02       -2.13      4.87 o
   2  13  10        6.08       17.97      5.26 o
  -3  14  10       34.83       42.49      5.93 o
  -2  14  10       22.69       15.15     16.84 o
  -1  14  10        9.46      -19.73     19.73 o
   0  14  10        4.66        1.67     13.41 o
   1  14  10        1.35      -17.33     17.33 o
  -1  15  10        3.38       10.48     16.58 o
  -6   1  11        6.82        4.30      5.04 o
  -5   1  11        0.16        7.44     13.48 o
  -4   1  11        0.03        0.55      3.92 o
  -3   1  11       39.87       39.74      4.54 o
  -2   1  11       12.13       21.14      3.89 o
  -1   1  11       96.88      106.69      5.47 o
   0   1  11        4.94        0.49      3.65 o
   1   1  11       13.09        5.06     13.22 o
   2   1  11       35.76       50.61      4.82 o
   3   1  11        5.25       -4.43     14.92 o
   4   1  11       26.06        8.16     16.58 o
  -6   2  11        5.11       -3.66      5.27 o
  -5   2  11       24.25       19.04      5.14 o
  -4   2  11        4.44       -5.48     14.26 o
  -3   2  11        0.20      -13.24     13.24 o
  -2   2  11       31.29       39.45      4.62 o
  -1   2  11       11.25       12.66      4.03 o
   0   2  11       20.42       22.39      4.01 o
   1   2  11        0.30        7.66     12.11 o
   2   2  11        4.38        5.46     11.74 o
   3   2  11       66.33       80.04      5.63 o
   4   2  11        8.17      -14.81     17.25 o
  -6   3  11        3.02       11.78     13.35 o
  -5   3  11        4.72       12.14     13.40 o
  -4   3  11        1.03        9.73     12.73 o
  -3   3  11       36.46       43.71      4.68 o
  -2   3  11        0.08        1.62      3.82 o
  -1   3  11        8.17        3.43      4.21 o
   0   3  11       63.48       38.47     16.22 o
   1   3  11        1.23       -5.17     12.54 o
   2   3  11        4.42       -0.97      4.24 o
   3   3  11        1.08        7.53     13.62 o
   4   3  11        0.16        1.65     11.75 o
  -6   4  11        6.12        7.67      5.24 o
  -5   4  11        0.29       -7.70     15.41 o
  -4   4  11       79.29       83.60      5.40 o
  -3   4  11       16.08       10.56     15.29 o
  -2   4  11        4.49        3.80     11.81 o
  -1   4  11       23.91       27.05      4.50 o
   0   4  11        0.65        7.58      8.10 o
   1   4  11       75.05       77.55      5.31 o
   2   4  11       39.03       39.76      4.86 o
   3   4  11        5.47       -9.17     14.66 o
   4   4  11        0.12       10.80      4.77 o
  -6   5  11       27.53       15.62     17.95 o
  -5   5  11       16.62       17.27      4.98 o
  -4   5  11        1.07       -1.44     13.69 o
  -3   5  11        3.96        0.00     12.38 o
  -2   5  11       43.89       43.40      4.80 o
  -1   5  11       70.69       79.79      5.07 o
   0   5  11       14.65       21.86      4.20 o
   1   5  11        4.50        0.80      4.00 o
   2   5  11        3.69       -4.30     12.92 o
   3   5  11        8.91       15.59      4.54 o
   4   5  11       24.80       33.45      5.83 o
  -6   6  11        2.48       -1.78     14.71 o
  -5   6  11        0.00      -14.98     14.98 o
  -4   6  11        0.60       -7.39     14.25 o
  -3   6  11        2.47       -2.78     13.59 o
  -2   6  11        6.30       -3.99     14.34 o
  -1   6  11       10.84       16.27      4.23 o
   0   6  11       14.77       11.96      4.00 o
   1   6  11        5.70       -2.77     13.03 o
   2   6  11        7.65        2.94     13.06 o
   3   6  11        0.13        1.60     14.06 o
  -5   7  11        1.62      -16.72     16.72 o
  -4   7  11        5.67      -12.15     14.96 o
  -3   7  11        2.87      -11.41     14.56 o
  -2   7  11        1.61        0.00     13.09 o
  -1   7  11       12.79       10.83     12.97 o
   0   7  11       22.27       26.84      4.47 o
   1   7  11        0.29        1.71      4.09 o
   2   7  11       21.88        9.07     16.89 o
   3   7  11        0.01        0.00     14.97 o
  -5   8  11        0.43      -14.67     14.67 o
  -4   8  11        2.02       10.98     13.11 o
  -3   8  11        0.27      -14.29     14.29 o
  -2   8  11        0.30       -0.71      4.27 o
  -1   8  11       21.06       24.78      4.95 o
   0   8  11        0.29        1.42     11.95 o
   1   8  11       29.45       27.32      5.50 o
   2   8  11        2.76        0.00     15.96 o
   3   8  11        7.42       -3.36     14.54 o
  -5   9  11        1.17      -10.48     16.10 o
  -4   9  11       14.82      -11.33     16.59 o
  -3   9  11       22.64       19.41      4.89 o
  -2   9  11       10.71       10.32     14.58 o
  -1   9  11        0.00       -5.82     13.56 o
   0   9  11        4.94      -11.76     13.95 o
   1   9  11        8.79       11.27      4.57 o
   2   9  11        6.46        4.02      4.80 o
   3   9  11        2.96        6.93     16.25 o
  -4  10  11       24.98       23.49      5.36 o
  -3  10  11        3.10        9.20      4.57 o
  -2  10  11       78.73       86.82      6.17 o
  -1  10  11        0.11        3.03     12.83 o
   0  10  11       42.69       44.63      5.53 o
   1  10  11        1.93       -4.75     13.60 o
   2  10  11       16.81       -6.68     18.42 o
  -4  11  11        0.13       10.44     15.17 o
  -3  11  11       24.00       26.57      5.48 o
  -2  11  11        0.01        9.57     11.84 o
  -1  11  11       31.29       33.89      5.17 o
   0  11  11        0.09       -1.60     13.88 o
   1  11  11        0.04        3.28     15.25 o
   2  11  11       35.75       50.70      5.98 o
  -3  12  11        6.12      -18.36     18.36 o
  -2  12  11        8.53        8.33     16.89 o
  -1  12  11        1.17       -8.23     16.46 o
   0  12  11       30.21       39.38      5.92 o
   1  12  11        1.70       -2.75      5.01 o
  -2  13  11        4.13      -10.43     17.30 o
  -1  13  11        0.31        3.95      4.82 o
   0  13  11        0.74        3.47     14.73 o
  -5   0  12        3.44        0.00     16.16 o
  -4   0  12       77.32       74.17      5.84 o
  -3   0  12       61.06       53.25      5.71 o
  -2   0  12      128.74      133.97      6.20 o
  -1   0  12      112.04      114.42      5.94 o
   0   0  12       29.38       31.57      4.44 o
   1   0  12        0.30      -12.84     13.98 o
   2   0  12       73.31       86.30      6.24 o
   3   0  12        0.20        8.21     13.53 o
  -5   1  12        0.00       -8.17     17.98 o
  -4   1  12       55.85       52.72      5.65 o
  -3   1  12        4.67        7.96      4.25 o
  -2   1  12        3.92        6.86     14.83 o
  -1   1  12        0.20        4.21      3.92 o
   0   1  12        4.47        9.64      3.81 o
   1   1  12       76.23       94.55      5.81 o
   2   1  12       10.90       21.74      4.56 o
   3   1  12        9.35       18.75      5.09 o
  -5   2  12        1.39       -1.64     15.60 o
  -4   2  12       45.24       36.63      5.61 o
  -3   2  12        1.74        2.29      4.19 o
  -2   2  12       13.76       16.85      4.21 o
  -1   2  12        0.01      -13.92     13.92 o
   0   2  12        5.19       -5.54     14.85 o
   1   2  12       19.19       19.58      4.77 o
   2   2  12        0.79       -1.53     13.34 o
   3   2  12        0.71        6.62     14.23 o
  -5   3  12        3.27        0.00     15.21 o
  -4   3  12        0.13        2.00      4.51 o
  -3   3  12        0.58        0.00     12.13 o
  -2   3  12       16.71        6.99     14.65 o
  -1   3  12       11.81        2.77     15.20 o
   0   3  12       18.56       33.06      4.33 o
   1   3  12        1.79        5.82     12.52 o
   2   3  12        1.49        6.19     13.91 o
   3   3  12        6.91      -18.05     18.05 o
  -5   4  12        4.04      -15.14     17.64 o
  -4   4  12        3.36        2.19      4.62 o
  -3   4  12        0.61       10.31     12.30 o
  -2   4  12        1.54        0.00     14.05 o
  -1   4  12        9.74       12.77      4.27 o
   0   4  12        0.41      -12.81     14.44 o
   1   4  12        0.77       -8.87     13.62 o
   2   4  12        9.53        3.13     13.30 o
   3   4  12        0.52      -11.85     16.74 o
  -5   5  12        1.85        3.58      4.63 o
  -4   5  12        4.27       12.67     15.77 o
  -3   5  12        7.75        4.50     12.80 o
  -2   5  12       10.14       16.05      4.27 o
  -1   5  12        5.81       10.00     13.63 o
   0   5  12        0.56       11.59     12.80 o
   1   5  12        3.80       -9.02     14.43 o
   2   5  12        1.55      -15.69     15.69 o
   3   5  12       18.82        5.16     15.38 o
  -5   6  12        4.78        3.48     15.48 o
  -4   6  12       17.44        8.10     15.27 o
  -3   6  12        0.42      -15.62     15.62 o
  -2   6  12       19.41       21.91      5.06 o
  -1   6  12       17.75       15.65      4.75 o
   0   6  12        5.88       10.38     13.59 o
   1   6  12       40.71       51.22      5.25 o
   2   6  12        0.38      -16.11     16.11 o
  -4   7  12        0.62       -3.33     15.03 o
  -3   7  12        0.88        3.15     15.16 o
  -2   7  12       13.43       15.21     16.30 o
  -1   7  12        2.01        9.02     11.85 o
   0   7  12        0.00       10.66     13.38 o
   1   7  12        1.10        1.73      4.60 o
   2   7  12        4.43        1.66     15.38 o
  -4   8  12        1.88       -0.35      5.06 o
  -3   8  12       17.92       15.38      5.39 o
  -2   8  12        4.71       -7.84     16.73 o
  -1   8  12        0.50       -9.31     15.97 o
   0   8  12        0.18        9.42     14.90 o
   1   8  12        2.06        8.45      4.89 o
   2   8  12        5.25       -5.30      5.30 o
  -3   9  12        0.00        1.67     16.61 o
  -2   9  12       10.91        8.10      5.04 o
  -1   9  12       21.98       24.36      5.26 o
   0   9  12        1.28       -9.73     17.24 o
   1   9  12       51.40       62.68      6.20 o
  -3  10  12        8.25       10.89      5.50 o
  -2  10  12        5.81       -6.71     16.26 o
  -1  10  12        2.85       -1.66     15.13 o
   0  10  12        0.00        1.02      4.85 o
  -1  11  12       10.27       17.75      5.29 o
  -4   1  13        1.11        4.00      4.91 o
  -3   1  13        0.18      -11.10     15.70 o
  -2   1  13        0.91       -4.61     14.98 o
  -1   1  13        3.03       -1.52     13.29 o
   0   1  13        8.86      -16.94     16.94 o
   1   1  13        0.72      -11.22     16.42 o
   2   1  13        2.43       -1.70     14.07 o
  -4   2  13       25.45        1.67     20.89 o
  -3   2  13        3.85       10.05      4.90 o
  -2   2  13       31.29       38.51      5.68 o
  -1   2  13       10.70       -4.60     14.95 o
   0   2  13        3.24      -10.89     13.66 o
   1   2  13        5.88        4.83     14.43 o
   2   2  13        9.80       12.94      5.21 o
  -4   3  13        0.03       -5.08     15.90 o
  -3   3  13        6.65        3.22     13.67 o
  -2   3  13        1.98       -4.68     14.06 o
  -1   3  13        3.93        4.64     13.86 o
   0   3  13        1.52       -1.57     14.33 o
   1   3  13        1.06        0.00     15.53 o
  -4   4  13        0.04      -16.28     16.28 o
  -3   4  13       13.49        7.18      5.58 o
  -2   4  13       13.39       14.73      4.87 o
  -1   4  13        3.17       -3.14     12.96 o
   0   4  13       22.80        3.19     17.53 o
   1   4  13        3.69       -8.25     14.66 o
  -3   5  13        4.22        3.33     15.40 o
  -2   5  13        2.82      -11.28     14.77 o
  -1   5  13        8.16        1.60     15.34 o
   0   5  13        6.34        8.11     15.89 o
   1   5  13        1.12       -3.36     13.11 o
  -3   6  13        2.60        6.95      4.95 o
  -2   6  13        5.03        6.42      4.90 o
  -1   6  13        0.49        0.00     14.96 o
   0   6  13        0.01        0.00     14.53 o
   1   6  13        0.00       -1.71     16.85 o
  -2   7  13        0.67        5.06     13.69 o
  -1   7  13       14.60       13.88      5.16 o
   0   7  13        0.46        5.08     15.16 o
  -1   8  13        0.22      -10.31     15.83 o
  -2   0  14       11.55       14.56      5.07 o
  -1   0  14        0.00        1.71     16.34 o
  -1   1  14        0.00       -5.13     15.35 o
 
